# Supplementary material for: Pharmaceutical pollution of the world’s rivers
Source: Proc Natl Acad Sci U S A. 2022 Feb 14;119(8):e2113947119. doi: 10.1073/pnas.2113947119 (PMC8872717; doi:10.1073/pnas.2113947119)
Supplement: Supplementary File [file pnas.2113947119.sd01.xlsx]

## Sheet: Sheet1
Dataset S1. List of the active pharmaceutical ingredients (APIs) and limits of detection/quantification in surface water organised by therapeutic class which were monitored in this work
Therapeutic Class	Compound	Detection Limit* (LOD)	Quantification Limit* (LOQ)	Estimated** (e) Concentration Value
		Surface water (ng/L)	Surface water (ng/L)	Surface water (ng/L)
Analgesic	Lidocaine	1.33	2.66	1.88
	Naproxen	17.9	35.8	25.3
	Paracetamol	21.7	43.4	30.7
Anticonvulsants	Carbamazepine	0.7	1.4	0.989
	Gabapentin	7.7	15.4	10.9
	Pregabalin	10.5	21	14.8
Antibiotics ‎ Fluoroquinolones	Ciprofloxacin	10.1	20.4	14.3
	Enrofloxacin	4.23	8.45	5.98
Lincosamide	Lincomycin	1.27	2.55	1.8
Macrolides	Clarithromycin	13.5	26.9	19
	Erythromycin	1.57	3.13	2.22
	Tylosin	22.9	45.8	32.4
Nitroimidazole	Metronidazole	5.79	11.6	8.19
Penicillin	Cloxacillin	28.7	57.4	40.6
Sulfonamides	Sulfadiazine	128	256	181
	Sulfamethoxazole	1.76	3.52	2.49
	Trimethoprim	0.877	1.75	1.24
Tetracyclines	Oxytetracycline	8.1	16.2	11.5
	Tetracycline	12.8	25.7	18.1
Antidepressant	Amitriptyline	0.95	1.87	1.34
	Citalopram	0.778	1.56	1.1
	Desvenlafaxine	4.33	8.66	6.12
	Fluoxetine	7	14	9.89
	Sertraline	12.9	25.9	18.3
	Venlafaxine	4.92	9.85	6.96
	Norfluoxetine	139	279	197
Antifungal	Clotrimazole	3.79	8.02	5.36
	Fluconazole	5.49	11	7.77
	Itraconazole	29.2	58.4	41.3
	Ketoconazole	2.19	4.38	3.09
	Miconazole	4.13	8.26	5.83
	Thiabendazole	90.2	180	128
Antihistamine	Cetirizine	2.4	4.88	3.39
	Diphenhydramine	8.46	16.9	12
	Fexofenadine	4.64	9.29	6.57
	Ketotifen	0.56	1.12	0.792
	Loratadine	10.3	20.6	14.6
Antihyperglycemic	Metformin	9.21	18.4	13
	Sitagliptin	4.17	8.33	5.89
Antimalarial	Artemisinin	5.75	11.5	8.14
Antiviral/-retroviral	Nevirapine	5.95	11.9	8.41
	Oseltamivir	4.8	9.61	6.79
Benzodiazepine	Diazepam	0.78	1.56	1.1
	Oxazepam	20.4	40.8	28.8
	Temazepam	17.6	35.3	24.9
Beta-blocker	Atenolol	3.01	6.02	4.26
	Propranolol	7.43	14.9	10.5
Calcium channel blocker	Diltiazem	0.501	1	0.708
	Verapamil	1.19	2.37	1.68
Diuretic	Triamterene	2.39	4.78	3.38
Histamine H2 receptor antagonist	Cimetidine	1.75	3.51	2.48
	Ranitidine	2.34	4.68	3.31
Opioid pain medication	Codeine	1.32	2.64	1.87
	Hydrocodone	1.65	3.3	2.33
	Tramadol	6.69	13.4	9.46
Oral contraceptive	Norethisterone	6.57	13.1	9.29
Selective estrogen receptor modulator	Raloxifene	4.55	9.1	6.44
Non-pharmaceutical stimulants/lifestyle	Caffeine	11.2	22.5	15.9
	Cotinine	5.5	11.1	7.78
	Nicotine	2.37	4.74	3.35
β2 adrenergic receptor agonist (anti-asthma)	Salbutamol	5.17	10.3	7.31
* Calculated as described by: Wilkinson, J.L., Boxall, A. and Kolpin, D.W., 2019. A novel method to characterise levels of pharmaceutical pollution in large-scale aquatic monitoring campaigns. Applied Sciences, 9(7), p.1368.
** An estimated (marked as 'e' in Dataset S4) concentration is used when the calculated environmental concentration falls between the LOQ and LOD. These values are calculated for each target analyte as: e=0.5(√2*LOD). For more detail, see: Wilkinson, J.L., Boxall, A. and Kolpin, D.W., 2019. A novel method to characterise levels of pharmaceutical pollution in large-scale aquatic monitoring campaig…
©The copyright of these data is held by the University of York (York, United Kingdom). Reuse of these data is for research and teaching purposes only and not for commercial purposes. Any other reuse, including public dissemination by any entity other than the copyright holder, must have prior permission from the copyright holder.
