# Supplementary material for: Pharmaceutical pollution of the world’s rivers
Source: Proc Natl Acad Sci U S A. 2022 Feb 14;119(8):e2113947119. doi: 10.1073/pnas.2113947119 (PMC8872717; doi:10.1073/pnas.2113947119)
Supplement: Supplementary File [file pnas.2113947119.sd02.xlsx]

## Sheet: Sheet1
Dataset S2. Details of the sampling sites included in this project as reported by project participants
Note: (a) These data were obtained directly from project partners who collected the respective samples (with thanks). (b) This table does not include samples which were broken and lost during shipment. (c) Samples are ordered in ascending order based on river(s) flow from upstream to downstream.
Country	Sample Number	Date (d.m.y)	Time (24hr)	River/ Water body Name	GPS Coordinates (decimal format)	Water Temp. (˚C)	Water pH	Flow (if known) m3/sec	Total Dissolved Solids (ppm)	Electrical Conductivity (µS/cm)	Site Description/ Sample collector's notes (unedited)
Albania_ Tirana	1	14.04.18	13:15:00	Skadar	42.060314, 19.452143	20.4	8.5	300	N/A	N/A	This river flows from Lake Shkodra this point is just between lake and river
Albania_ Tirana	2	14.04.18	13:30:00	Buna (Bojana)	42.057778, 19.469722	20.5	8.59	N/A	N/A	N/A	Normal day no wind
Albania_ Tirana	3	14.04.18	13:40:00	Buna (Bojana)	42.054897, 19.481130	19.4	8.27	N/A	N/A	N/A	N/A
Albania_ Tirana	4	14.04.18	13:45:00	Buna (Bojana)	42.050978, 19.490914	20.7	8.2	N/A	N/A	N/A	Taken near sewage pipes (supposed of clean/treated discharge)
Albania_ Tirana	5	14.04.18	13:50:00	Buna (Bojana)	42.045781, 19.487053	20.6	8.5	N/A	N/A	N/A	Near sewage pipes (supposed after clean)
Albania_ Tirana	6	14.04.18	14:01:00	Buna (Bojana)	42.039287, 19.482806	19.8	8.4	N/A	N/A	N/A	There are near houses and restaurants
Albania_ Tirana	7	14.04.18	14:07:00	Buna (Bojana)	42.033382, 19.477827	20.6	8.54	N/A	N/A	N/A	N/A
Albania_ Tirana	8	14.04.18	14:15:00	Buna (Bojana)	42.012201, 19.466905	19.9	8.3	N/A	N/A	N/A	N/A
Albania_ Tirana	9	14.04.18	14:30:00	Buna (Bojana)	42.000946, 19.454216	18.9	8.2	N/A	N/A	N/A	The Buna River joins the Drin River and flows into the Adriatic Sea, It's difficult to sample
Angola_ Luanda	1	01.07.2019	N/A	Rio bengo	-8.755880, 13.423045	N/A	N/A	N/A	N/A	N/A	Rio bengo bridge
Angola_ Luanda	2	01.07.2019	N/A	Rio catinton	-8.9287659, 13.1614283	N/A	N/A	N/A	N/A	N/A	Rio catinton bridge
Angola_ Luanda	3	01.07.2019	N/A	Kwanza river	-9.1749272, 13.5564791	N/A	N/A	N/A	N/A	N/A	Bom Jesus
Angola_ Luanda	4	01.07.2019	N/A	mussulo lagoon	-8.8874130, 13.1755495	N/A	N/A	N/A	N/A	N/A	Capossoco Jetty mussulo lagoon
Angola_ Luanda	5	01.07.2019	N/A	Canal de Kikuxi	-8.9773719, 13.3730281	N/A	N/A	N/A	N/A	N/A	Canal de Kikuxi
Angola_ Luanda	6	01.07.2019	N/A	Rio Bengo	-8.9359833, 13.6723335	N/A	N/A	N/A	N/A	N/A	Rio Bengo terra branca Mabuia
Angola_ Luanda	7	01.07.2019	N/A	Rio Seco	-8.8291284, 13.2214085	N/A	N/A	N/A	N/A	N/A	Rio Seco
Angola_ Luanda	8	01.07.2019	N/A	Rio Kwanza	-9.3232036, 13.1629297	N/A	N/A	N/A	N/A	N/A	Rio Kwanza Bridge
Antarctica_ Antarctic Research Institute	1	20.01.2020	N/A	Laguna Inach	-62.204095, -58.968317	N/A	N/A	N/A	N/A	N/A	Laguna Inach- presence of some old clothes, plastics and papers. In the old times this lagoon could be the toilets.
Antarctica_ Antarctic Research Institute	2	20.01.2020	N/A	Laguna Rusia	-62.193504, -58.964248	N/A	N/A	N/A	N/A	N/A	Laguna Rusia- Source of drinking water. Would not discard the possibility of its use as a toilet.
Antigua_ St Johns	1	12.12.2018	N/A	Unnamed	17.132049, -61.840090	23	7.09	N/A	1163	2426	In residential area in St Johns. River had a smell of raw sewage.
Antigua_ St Johns	2	12.12.2018	N/A	Unnamed	17.140807, -61.846342	22	6.99	N/A	5764	2882	In residential area in St Johns. River had a smell of raw sewage. Small stream enters just downstream of this point and is suspected to be raw sewage.
Antigua_ St Johns	3	12.12.2018	N/A	Unnamed	17.140872, -61.845858	N/A	7.3	N/A	444	888	Small stream of suspected raw sewage just upstream of conluence with the main river.
Argentina_ Buenos Aires	1	11.09.2018	N/A	Matanza-Riachuelo	-34.638703, -58.357270	25.6	7.09	41	963	1926	NH4 3-5mg/L, O2 4mg/L
Argentina_ Buenos Aires	2	11.09.2018	N/A	Matanza-Riachuelo	-34.6575190, -58.378250	25.6	7.04	46.5	546	1092	NH4 2mg/L, O2 4mg/L
Argentina_ Buenos Aires	3	11.09.2018	N/A	Matanza-Riachuelo	-34.659598, -58.416761	25.6	7.04	43.5	1042	2084	NH4 5-7mg/L, O2 4mg/L
Argentina_ Buenos Aires	4	11.09.2018	N/A	Matanza-Riachuelo	-34.679906, -58.439438	26.8	7.06	26.4	547	1094	NH4 0.5mg/L, O2 4mg/L
Argentina_ Buenos Aires	5	11.09.2018	N/A	Matanza-Riachuelo	-34.705134, -58.460971	28.8	7.01	24.7	884	1926	NH4 15mg/L, O2 4mg/L
Argentina_ Buenos Aires	6	11.09.2018	N/A	Matanza-Riachuelo	-34.726616, -58.483589	26.8	7.14	20.6	548	1096	NH4 2-3mg/L, O2 6mg/L
Argentina_ Buenos Aires	7	11.09.2018	N/A	Matanza-Riachuelo	-34.747707, -58.522140	28.6	7.03	13.2	549	1098	NH4 2mg/L, O2 10mg/L
Argentina_ Buenos Aires	8	11.09.2018	N/A	Matanza-Riachuelo	-34836322, -58.621617	28.6	7.46	4.8	1027	2054	NH4 0.5mg/L, O2 1mg/L
Argentina_ Buenos Aires	9	11.09.2018	N/A	Matanza-Riachuelo	-34.922515, -58721494	30.4	7.55	2.4	1025	2050	NH4 7mg/L, O2 2mg/L
Argentina_ Buenos Aires	10	11.09.2018	N/A	Matanza-Riachuelo	-34.968259, -58818467	27.2	8.27	0.3	1042	1926	NH4 0.5mg/L, O2 4mg/L
Armenia_ Yerevan	1	05.08.2019	N/A	Hrazdan	40.2365957, 44.5338824	N/A	N/A	N/A	N/A	N/A	Upstream of Yerevan (to the north)
Armenia_ Yerevan	2	05.08.2019	N/A	Hrazdan	40.2093623, 44.4936351	N/A	N/A	N/A	N/A	N/A	In the northern periphery of Yerevan
Armenia_ Yerevan	3	05.08.2019	N/A	Hrazdan	40.1951589, 44.4822183	N/A	N/A	N/A	N/A	N/A	Yerevan city centre
Armenia_ Yerevan	4	05.08.2019	N/A	Hrazdan	40.1822197, 44.4953876	N/A	N/A	N/A	N/A	N/A	Southern side of Yerevan city centre. By stadium.
Armenia_ Yerevan	5	05.08.2019	N/A	Hrazdan	40.1439520, 44.4323618	N/A	N/A	N/A	N/A	N/A	In the southern part of Yerevan near the airport. Downstream of Yerevan Lake which is fed by the river.
Armenia_ Yerevan	6	05.08.2019	N/A	Hrazdan	40.1274482, 44.4125010	N/A	N/A	N/A	N/A	N/A	Downstream of Yerevan, south of the city.
Australia_ Adelaide	1	14.07.2019	N/A	Torrens	-37.822959 144.957230	11.4	8	N/A	N/A	N/A	Walkerville. Upstream of Adelaide and the central business district. Has flowed through high population suburban areas.
Australia_ Adelaide	2	14.07.2019	N/A	Torrens	-37.819437 144.971773	11.4	8	N/A	N/A	N/A	Felixstowe. The river flows through the City of Norwood, a heavily suburban region of Adelaide. The sample was taken on the banks of a small reserve adjacent to a retirement village, and just downstream from a golf course.
Australia_ Adelaide	3	14.07.2019	N/A	Torrens	-37.819841 145.015135	11.4	8.1	N/A	N/A	N/A	Blamey Reserve. This site is downstream of Adelaide's CBD, surrounded by suburbs, with a dog walking reserve along the banks of the river, and the sports grounds and buildings associated with the Sports Medicine and South Australian Sports Institute.
Australia_ Adelaide	4	14.07.2019	N/A	Torrens	-37.801067 145.007450	11.4	8	N/A	N/A	N/A	Bonython. The river at this site flows through the centre of Adelaide's suburbs and the central business district. The sampling site is in close proximity to the Royal Adelaide Hospital. It is the site closest to the Leonora wastewater treatment plant, however the plant is to the north of the CBD and the sampling site is to the south-west of the CBD.
Australia_ Adelaide	5	14.07.2019	N/A	Torrens	-37.753174 145.115385	11.4	8.1	N/A	N/A	N/A	Underdale. This section of river is downstream of the central region of the city of Adelaide, and two suburbs distance from Adelaide Airport. The river flows through the 'green corridor' of the suburbs.
Australia_ Melbourne	1	12.07.2019	N/A	Yarra	-37.822959 144.957230	14.3	8	N/A	N/A	N/A	Crown Casino,. Site is right in the centre of Melbourne city,adjacent to the CBD and central railway station.
Australia_ Melbourne	2	12.07.2019	N/A	Yarra	-37.819437 144.971773	14.4	7.9	N/A	N/A	N/A	Melbourne Rowing Club. Site is within the central city region, and recieves water flowing through extensive suburban areas.
Australia_ Melbourne	3	12.07.2019	N/A	Yarra	-37.819841 145.015135	14.3	7.9	N/A	N/A	N/A	Richmond landing. River section flows through suburban areas with parkland buffers zones along opposite sides of the river.
Australia_ Melbourne	4	12.07.2019	N/A	Yarra	-37.801067 145.007450	13.7	7.5	N/A	N/A	N/A	Studley Park. This section of the Yarra flows though a reserve with a natural bush , grassland area on one side and a golf course on the other. There is a boathouse and picnic area adjacent to an area where dogs ar
Australia_ Melbourne	5	12.07.2019	N/A	Yarra	-37.753174 145.115385	13.8	7.4	N/A	N/A	N/A	Wombat Bend. North east of the city of Melbourne, this section of river is also bordered by a literal zone of trees and grassland. Suburban land use butts up to the litteral tree and grass zone areas. The river is far shallower her with riffles present along the river bed.
Australia_ Melbourne	6	12.07.2019	N/A	Yarra	-37.741130 145.203301	13.8	7.5	N/A	N/A	N/A	Warrandyte . This section of river is approx. 24 km north-east of Melbourne city, and is far less populated (approx. 5700). Warrandyte has a high proportion of homes with septic tanks. Above Warrnadyte the river flows through the Warrandyte State Park,
Australia_ Sydney	1	22.03.2018	11:25:00	Nepean River	-33.865794, 150.637041	21	6.08	1.3	N/A	N/A	Silverdale Road bridge: Nepean River away from populated areas and before confluence with Warragamba River, which receives discharge from Wallacia water treatment facility
Australia_ Sydney	2	22.03.2018	12:20:00	Nepean River	-33.742759, 150.682933	21	5.89	1.3	N/A	N/A	Riverside campsite in Emu Plains, before Penrith Weir
Australia_ Sydney	3	22.03.2018	13:05:00	Nepean River	-33.740262, 150.685422	20	6.22	1.3	N/A	N/A	Great River Walk, Penrith: close to Penrith commercial centre
Australia_ Sydney	4	22.03.2018	13:35:00	Nepean River	-33.653696, 150.668344	22	5.61	1.3	N/A	N/A	Devlin Road, Castlereagh - agricultural area, river receives runoff, also use of septic tanks in adjacent properties
Australia_ Sydney	5	22.03.2018	14:25:00	Nepean River	-33.613864, 150.698947	22.5	6.46	1.3	N/A	N/A	Yarramundi Reserve, before confluence with Grose River
Australia_ Sydney	6	22.03.2018	15:00:00	Hawkesbury River (Name change, same River)	-33.599690, 150.706585	21	5.9	1.3	N/A	N/A	After confluence with Grose River, now Hawkesbury River, sampled on farmland
Australia_ Sydney	7	22.03.2018	15:40:00	Hawkesbury River (Name change, same River)	-33.583867, 150.724933	23	6.72	1.3	N/A	N/A	Hanna Park/Hawkesbury Park
Australia_ Tasmania_ Hobart	1	19.07.2019	N/A	Derwent	-42.752780 147.233505	11.8	7.5	N/A	N/A	N/A	Granton. North of the city of Hobart. Not highly populated (approx. 1750 people). Derwent river flows downstream from a pulp and paper mill past Granton.
Australia_ Tasmania_ Hobart	2	19.07.2019	N/A	Derwent	-42.794007 147.253953	11.8	7.9	N/A	N/A	N/A	Windermere Bay. South of Granton and north of the city of Hobart. Close industrial activity is associated with the Cadbury chocolate factory. The is a suspected sewage dischage south of Windermere. Tidal flows extend up to Windermere, however the Derwent is a saltwedge estuary where freshwater flow sits over the seawater wedge, unless wind mixing occurs. On the day of sampling the wind was very s…
Australia_ Tasmania_ Hobart	3	19.07.2019	N/A	Derwent	-42.824815 147.279400	11.8	8.1	N/A	N/A	N/A	Elwick Bay. North of Hobart city and adjacent to the 'city' of Glenorchy. A discharge pipe (surface runnoff water?) was noted approx. 150 m adjacent to the point of sampling. Glenorchy is a light-industrial region of Hoart.
Australia_ Tasmania_ Hobart	4	19.07.2019	N/A	Derwent	-42.830014 147.302941	11.9	8	N/A	N/A	N/A	Prince of Wales Bay. This bay on theDerwent river is next to the Hobart Wastewater Treatment plant. There is also a small ship building facility, pleasure craft marina and the Nyrstar zinc works factory.There is a pipe evident on the bank adjacent to the marina. This is a light and heavy industrial region of north Hobart, also surrounded extensive suburban usage.
Australia_ Tasmania_ Hobart	5	19.07.2019	N/A	Derwent	-42.846475 147.315545	11.9	8.1	N/A	N/A	N/A	Newtown Bay. This is a highly suburbanised region of north Hobart. There is a small rivulet (NewTown Rivulet) that flows through multiple suburbs before flowing into the bay. Water treatment ponds are also adjacent at this site, although it is not clear if or where there is a discharge pipe.
Australia_ Tasmania_ Hobart	6	19.07.2019	N/A	Derwent	-42.882827 147.334652	11.9	8.1	N/A	N/A	N/A	Hobart waterfront. This site is right in the middle of Hobart city at the Elizabeth St pier. The Hobart Rivulet which collects surface runoff flows through the south-western suburbs of the city before discharging at the waterfront on Macquarie Point, adjacent to ELizabeth Pier.
Australia_ Tasmania_ Hobart	7	19.07.2019	N/A	Derwent	-42.901403 147.335055	12	8.1	N/A	N/A	N/A	Wrest point. South of the larger city of Hobart, Wrest Point is predominantly suburban, with a casino on one side of the collection point and a yacht marina on the other. There is a small discharge pipe carrying runoff? from the surrounding suburbs.
Australia_ Tasmania_ Hobart	8	19.07.2019	N/A	Derwent	-42.914210 147.361018	12.1	8.1	N/A	N/A	N/A	Lower Sandy Bay. Situated to the south of the city of Hobart and predominantly wealthy suburbia. There is a sewage wastewater dischage pipe at this site, discharging directly to the river derwent
Austria_ Vienna	1	27.03.2018	15:00:00	Danube	48.329, 16.328	7,5	8,58	2017.23*	N/A	N/A	Conductivity = 456 µS/cm; see picture 1
Austria_ Vienna	2	27.03.2018	15:30:00	Danube	48.260, 16.369	7,0	8,53	2017.23*	N/A	N/A	Conductivity = 457 µS/cm; see picture 2
Austria_ Vienna	3	27.03.2018	12:40:00	Danube	48.242, 16.389	7,5	7,97	2017.23*	N/A	N/A	Conductivity = 448 µS/cm; see picture 3
Austria_ Vienna	4	27.03.2018	12:10:00	Danube	48.173, 16.475	7,9	8,43	2017.23*	N/A	N/A	Conductivity = 463 µS/cm; see picture 4-5-6, 4
Austria_ Vienna	5	27.03.2018	12:15:00	Danube	48.173, 16.475	14,4	7,55	2017.23*	N/A	N/A	Conductivity = 1109 µS/cm; direct wastewater treatment plant effluent; see picture 4-5-6, 5
Austria_ Vienna	6	27.03.2018	12:20:00	Danube	48.172, 16.477	9,7	7,65	2017.23*	N/A	N/A	Conductivity = 690 µS/cm; see picture 4-5-6, 6, 6-1
Austria_ Vienna	7	27.03.2018	11:25:00	Danube	48.115, 16.805	6,4	8,17	2017.23*	N/A	N/A	Conductivity = 465 µS/cm; see picture 7
Bangladesh_ Barisal	1	11.4.18	08:10:00	Kirtankhola	22.721441, 90.385624	27.1	7.62	N/A	N/A	N/A	Ferry Ghat
Bangladesh_ Barisal	2	11.4.18	08:45:00	Kirtankhola	22.719976, 90.386780	27.3	7.73	N/A	N/A	N/A	Ship construction site
Bangladesh_ Barisal	3	11.4.18	09:56:00	Khal	22.702153, 90.375392	27.6	6.8	N/A	N/A	N/A	River adjacent point with cannel
Bangladesh_ Barisal	4	11.4.18	10:32:00	Kirtankhola	22.699359, 90.376029	27.8	7.57	N/A	N/A	N/A	Launch Ghat
Bangladesh_ Barisal	5	11.4.18	11:34:00	Kirtankhola	22.697695, 90.374513	28.2	7.24	N/A	N/A	N/A	Waste water disposal site
Bangladesh_ Barisal	6	11.4.18	12:38:00	Kirtankhola	22.696477, 90.373963	28.5	7.16	N/A	N/A	N/A	Waste water disposal site
Bangladesh_ Barisal	7	11.4.18	13:32:00	Kirtankhola	22.678516, 90.364633	28.8	7.65	N/A	N/A	N/A	Park area
Bangladesh_ Barisal	8	11.4.18	14:44:00	Kirtankhola	22.650556, 90.345356	28.7	7.47	N/A	N/A	N/A	Industrial area (cement industry)
Bangladesh_ Barisal	9	11.4.18	15:27:00	Kirtankhola	22.649627, 90.338698	28.5	7.62	N/A	N/A	N/A	Pharmaceuticals manufacturing site
Bangladesh_ Barisal	10	11.4.18	16:20:00	Kirtankhola	22.644572, 90.343371	28.3	7.48	N/A	N/A	N/A	Fish market site
Belgium_ Brussels	1	23.10.2018	N/A	Brussels Charleroi Canal	50.790405, 4.293254	11.8	7.6	N/A	538	1102	Ruisbrock. Taken from bank.
Belgium_ Brussels	2	23.10.2018	N/A	La Senne River (Mainly urban drainage)	50.795160, 4.303224	9.2	7.07	N/A	696	1392	Taken at the base of a power plant cooling tower.
Belgium_ Brussels	3	23.10.2018	N/A	Brussels Charleroi Canal	50.804302, 4.296825	11.8	7.49	N/A	527	1054	Forest-Midi. Taken from the bank of the canal.
Belgium_ Brussels	4	23.10.2018	N/A	Brussels Charleroi Canal	50.853318, 4.341265	10.1	7.32	N/A	524	1048	Brussels City Centre. Vlaamse Poort. Taken from bank.
Belgium_ Brussels	5	23.10.2018	N/A	Brussels Charleroi Canal	50.861177, 4.348576	10.2	7.28	N/A	520	1040	Brussels City Centre. Grue du Port. Taken from bank.
Belgium_ Brussels	6	23.10.2018	N/A	Brussels Charleroi Canal	50.881108, 4.373313	14.2	7.25	N/A	586	1172	Schaerbeek at Docks Brussels. Taken from the bank.
Belgium_ Brussels	7	23.10.2018	N/A	La Senne River (Mainly urban drainage)	50.879989, 4.375646	no data	no data	N/A	no data	no data	Taken from the point that the river emerges above ground. A visible grey 'smoke/fog' was observed coming out of the water pipes and smelled very strongly of raw sewage. The smell also made the scientists feel nauseous. Environmental data (pH, EC, temp, etc.) were not collected as no gloves were available and the scientists took the decision to walk away from the location as soon as the sample was…
Belgium_ Brussels	8	23.10.2018	N/A	Brussels Charleroi Canal	50.907410, 4.410571	14.2	7.3	N/A	576	1152	Buda. City peripherie. Taken from the bank.
Belgium_ Brussels	9	23.10.2018	N/A	La Senne River (Mainly urban drainage)	50.907171, 4.411992	13.2	6.95	N/A	794	1588	Approx. 500m downstream of a wastewater treatment plant. Brown foam/ organic-rich material was observed on the surface of the stream. The flow was much faster than any other sampled point and there was slight smell of raw sewage.
Belgium_Antwerp	1	08.09.2018	N/A	Albert Canal	51.211514, 4.587077	19	7.72	N/A	367	734	Most upstream location. 1km upstream of the large WWTP. Note that the plant may discharge into the Groot Schijn
Belgium_Antwerp	2	08.09.2018	N/A	Albert Canal	51.221540, 4.555531	19.2	7.72	N/A	367	734	500m downstream from the large WWTP. May not capture the plant's effluent as it may dischrge into a small stream next to the WWTP.
Belgium_Antwerp	3	08.09.2018	N/A	Groot Schijn	51.225370, 4.544715	16.2	6.99	N/A	308	592	The small stream flowing next to the large WWTP. Suspected to receive the discharge from the WWTP.
Belgium_Antwerp	4	08.09.2018	N/A	Wezelse Beek	51.230370, 4.535083	16	6.73	N/A	389	778	Small stream receiving discharge from a small activatd sludge WWTP approx. 1km upstream.
Belgium_Antwerp	5	08.09.2018	N/A	Albert Canal	51.236757, 4.508194	19	7.63	N/A	367	714	Albert Canal upstrem of the Kanaal Dessel-Turnhout-Scoten.
Belgium_Antwerp	6	08.09.2018	N/A	Kanaal Dessel-Turnhout-Schoten	51.243934, 4.503082	19	7.77	N/A	260	518	Kanaal Dessel-Turnhout-Schoten, about 500m from confluence with the Albert Canal. Lock seperating the canals.
Belgium_Antwerp	7	08.09.2018	N/A	Albert Canal	51.240056, 4.475264	19.2	7.55	N/A	357	714	Albert Canal downstrem of the Kanaal Dessel-Turnhout-Scoten. Also is upstream of another WWTP in an industrial area.
Belgium_Antwerp	8	08.09.2018	N/A	Albert Canal	51.238002, 4.454683	18.2	7.5	N/A	358	716	Downstream of a medium-sized WWTP located in an industrial area.
Belgium_Antwerp	9	08.09.2018	N/A	Albert Canal	51.229500, 4.438857	20	6.9	N/A	538	1132	In a dead-end extension of the Albert canal next to a medium sized WWTP next to the city centre.
Belgium_Antwerp	10	08.09.2018	N/A	Albert Canal	51.236982, 4.430645	18.4	7.33	N/A	798	1596	Albert Canal, in the city centre just upstream from a medium-sized WWTP.
Belgium_Antwerp	11	08.09.2018	N/A	Albert Canal	51.238661, 4.426650	19.4	7.3	N/A	765	1530	Albert Canal, in the city centre just downstream from a medium-sized WWTP. Most downstream sample.
Benin_ Cotonou	1	19.06.2019	N/A	Nokoue's lake	6.466177, 2.622617	29.5	6.9	N/A	82	N/A	Nokoue's lake under the porto-Novo bridge behind the National Assembly
Benin_ Cotonou	2	19.06.2019	N/A	Nokoué's lake	6.368111, 2.436389	27.8	7.5	N/A	N/A	N/A	Nokoué's lake in Dantokpa market have green color . Excessive rubbish observed on the bank.
Benin_ Cotonou	3	19.06.2019	N/A	Nokoué's lake	6.370903, 2.438521	27.9	7.5	N/A	N/A	N/A	Nokoué's lake in Dantokpa (behind bridge). Excessive rubbish observed along the bank. This location people willurinate in the water.
Benin_ Cotonou	4	19.06.2019	N/A	Ganvié	6.474722, 2.398611	30.8	6.4	N/A	868	N/A	River in front of Ganvié's Hospital.
Benin_ Cotonou	5	19.06.2019	N/A	Ganvié	6.469852, 2.412164	30.6	6.6	N/A	837	N/A	Ganvié's river on the market. The saleswomen spread their goods in their canoe, they sell everything in this market. We sampled at the point where they used to sell illegal drugs.
Benin_ Cotonou	6	19.06.2019	N/A	So	6.504722, 2.399167	32.4	6.8	N/A	282	N/A	River behind SO-Ava's Hospital. At this place, we decided to sample at a place closed to the hospital’s incinerator. On the water surface, you can see water hyacinth (bad grass).
Benin_ Cotonou	7	19.06.2019	N/A	Oueme's lake	6.443955, 2.543407	30.2	7.5	N/A	N/A	N/A	Ouémé river in AGUEGUE'village. Hospital of AGUEGUE. We have sampled next to their incineration system.
Benin_ Cotonou	8	19.06.2019	N/A	Oueme's lake	6.420833, 2.545682	29.2	6.8	N/A	1477	N/A	Ouémé's river in KETONOU's village. People live along the river edge.
Bhutan_ Thimphu	1	11.08.2019	N/A	Thimphu Chu	27.5237, 89.6451	11.5	8.11	N/A	N/A	N/A	Dechhen Lam Bridge
Bhutan_ Thimphu	2	11.08.2019	N/A	Thimphu Chu	27.5001, 89.6402	12.9	8.16	N/A	N/A	N/A	Jejo Zam Bridge
Bhutan_ Thimphu	3	11.08.2019	N/A	Thimphu Chu	27.4799, 89.6395	12.9	8.02	N/A	N/A	N/A	Chhog yal Lam Bridge
Bhutan_ Thimphu	4	11.08.2019	N/A	Thimphu Chu	27.4675, 89.6425	12.6	8.16	N/A	N/A	N/A	Lugten Zam Bridge
Bhutan_ Thimphu	5	11.08.2019	N/A	Thimphu Chu	27.4528, 89.6531	14.5	8.15	N/A	N/A	N/A	Zimbhra Zam Bridge
Bhutan_ Thimphu	6	11.08.2019	N/A	Thimphu Chu	27.4306, 89.6422	13.1	7.9	N/A	N/A	N/A	Depsi Pha Kha Lap Bailey Bridge
Bhutan_ Paro	1	17.08.2019	N/A	Paro	27.3888, 89.4324	15.5	7.88	N/A	N/A	N/A	N/A
Bhutan_ Paro	2	17.08.2019	N/A	Paro	27.4251, 89.4219,	14.9	7.72	N/A	N/A	N/A	N/A
Bhutan_ Paro	3	17.08.2019	N/A	Paro	27.4324, 89.4127	15.2	7.75	N/A	N/A	N/A	N/A
Bhutan_ Paro	4	17.08.2019	N/A	Paro	27.4437, 89.379	14.2	8.44	N/A	N/A	N/A	N/A
Bolivia_ La Paz	1	19.08.2019	N/A	Rio Seco	-16.488214, -68.201570	N/A	N/A	N/A	N/A	N/A	N/A
Bolivia_ La Paz	2	19.08.2019	N/A	Urban Canal	-16.485249, -68.145824	N/A	N/A	N/A	N/A	N/A	N/A
Bolivia_ La Paz	3	19.08.2019	N/A	Rio Seke	-16.500404, -68.237201	N/A	N/A	N/A	N/A	N/A	Suspected location of septic tank extractor dumping. Lots of rubbish. Rubbish disposal.
Bolivia_ La Paz	4	19.08.2019	N/A	Urban Canal	-16.522186, -68.118160	N/A	N/A	N/A	N/A	N/A	Curva Holguin
Bolivia_ La Paz	5	19.08.2019	N/A	Rio Jillusaya	-16.537482, -68.063421	N/A	N/A	N/A	N/A	N/A	N/A
Bolivia_ La Paz	6	19.08.2019	N/A	Achocalla	-16.563099, -68.110048	N/A	N/A	N/A	N/A	N/A	Near a golf course
Bolivia_ La Paz	7	19.08.2019	N/A	Achocalla	-16.562811, -68.109757	N/A	N/A	N/A	N/A	N/A	N/A
Bolivia_ La Paz	8	19.08.2019	N/A	Irpavi	-16.562777, -68.087710	N/A	N/A	N/A	N/A	N/A	N/A
Bolivia_ La Paz	9	19.08.2019	N/A	Irpavi (Soriscora)	-16.49687, -68.085247	N/A	N/A	N/A	N/A	N/A	N/A
Bolivia_ La Paz	10	19.08.2019	N/A	Achumani	-16.514035, -68.064074	N/A	N/A	N/A	N/A	N/A	N/A
Brazil_ Americana	1	22.03.2018	08:50:00	Piracicaba River	-22.69557, -47.28989	21	6	NP	N/A	N/A	River Atibaia
Brazil_ Americana	2	22.03.2018	08:58:00	Piracicaba River	-22.69557, -47.28989	20	5.5	NP	N/A	N/A	River Jaguari (sewage)
Brazil_ Americana	3	22.03.2018	09:29:00	Piracicaba River	-22.71124, -47.32347	22	6	NP	N/A	N/A	River Piracicaba - catchment point for water supply for Americana city
Brazil_ Americana	4	22.03.2018	10:13:00	Piracicaba River	-22.69807, -47.38778	22	5.5	NP	N/A	N/A	River Piracicaba
Brazil_ Americana	5	22.03.2018	11:01:00	Piracicaba River	-22.68886, -47.58351	22	6	NP	N/A	N/A	River Piracicaba
Brazil_ Americana	6	22.03.2018	13:11:00	Piracicaba River	-22.71648, -47.65134	24	5	NP	N/A	N/A	River Piracicaba - catchment point for water supply for Americana city
Brazil_ Americana	7	22.03.2018	11:38:00	Piracicaba River	-22.69272, -47.77890	23	5	NP	N/A	N/A	River Piracicaba
Brazil_ Manaus	1	12.12.2019	N/A	Rio Negro	-3.064359, -60.105605	N/A	N/A	N/A	N/A	N/A	Rio Negro at Praia da Ponta Negra beach
Brazil_ Manaus	2	12.12.2019	N/A	Rio Negro	-3.124900, -60.044245	N/A	N/A	N/A	N/A	N/A	Rio Negro at Puerto do Sao Raimundo. 1.5km downstream of a WWTP located at -3.115019, -60.058408
Brazil_ Manaus	3	12.12.2019	N/A	Rio Negro	-3.138154, -60.026559	N/A	N/A	N/A	N/A	N/A	Port of Manaus- city centre, near the food market
Brazil_ Manaus	4	12.12.2019	N/A	Rio Negro	-3.115372, -59.899550	N/A	N/A	N/A	N/A	N/A	Rio Negro at the drinking water abstraction point
Brazil_ Manaus	5	12.12.2019	N/A	Amazon	-3.124236, -59.886896	N/A	N/A	N/A	N/A	N/A	Amazon River 1km downstream from the confluence with the Rio Negro
Brazil_ Manaus	6	12.12.2019	N/A	Amazon	-3.152840, -59.916356	N/A	N/A	N/A	N/A	N/A	Mixing of both Amazonand Rio Negro here. Taken in a floating village where locals drink the river water. Frequent aquaculture facilities in the area predominately raising arapaima.
Brazil_ Manaus	7	12.12.2019	N/A	Solimoes	-3.209282, -60.032960	N/A	N/A	N/A	N/A	N/A	River joining the Amazon and Rio Negro. Floating village area.
Brazil_ Natal	1	22.03.2018	N/A	Pitimbu River	-5.905580, -35.298150	30.2	6	0.0205	N/A	N/A	Point named "Pé do Galo" (Foot of the cock), located after the spring and before the municipality of Parnamirim.
Brazil_ Natal	2	22.03.2018	N/A	Pitimbu River	-5.9042, -35.29378	29.4	5.5	0.012	N/A	N/A	Point named "Ponte do Vigário" (Vicar's Bridge), located at the beginning of the city of Parnamirim
Brazil_ Natal	3	22.03.2018	N/A	Pitimbu River	-5.90382, -35.27984	28.9	5.1	No	N/A	N/A	Point named "Passagem de areia" (sand road) located at the beginning of the urban perimeter of the city of Parnamirim
Brazil_ Natal	4	22.03.2018	N/A	Pitimbu River	-5.88636, -37.28914	28.9	5.3	No	N/A	N/A	Sampling point located in the lands of a "quilombo" near the community of Sea of Galilee. Zone of urban expansion of the municipality of Parnamirim, but that does not have pipe of collection of sewage.
Brazil_ Natal	5	22.03.2018	N/A	Pitimbu River	-5.88774, -35.27201	28.4	6.1	No	N/A	N/A	Point on the Bridge of the Highway BR 304. Located in the central region of the Industrial District of the city of Macaíba.
Brazil_ Natal	6	22.03.2018	N/A	Pitimbu River	-5.86729, -35.24042	29.2	6	No	N/A	N/A	Point located in an area with one of the highest rates of urban growth in the metropolitan area of the municipality of Natal. But that does not have sewer pipes.
Brazil_ Natal	7	22.03.2018	N/A	Pitimbu River	-5.88009, -35.22581	31.3	6.3	No	N/A	N/A	Point located on highway BR 304, at the border between the municipalities of Natal and Parnamirim.
Brazil_ Natal	8	22.03.2018	N/A	Pitimbu River	-5.90294, -35.20197	29.3	6.3	No	N/A	N/A	Point located in an area of great population growth and that precedes to the lagoon of the Jiqui, important source of supply for the metropolitan region of Natal
Brazil_ Natal	9	22.03.2018	N/A	Pitimbu River	-5.91876, -35.18827	30.2	6.4	No	N/A	N/A	Point located in the "Jiqui" dam. Next to the capture for the water supply system of part of the metropolitan region of Natal.
Brazil_ Natal	10	22.03.2018	N/A	Pitimbu River	-5.95374, -35.16229	29.5	6	1.25	N/A	N/A	Sampling point located after the Jiqui lagoon and after receiving the contribution of other streams that receive effluents from sewage treatment plants.
Brunei_ Brunei River	1	26.09.2018	N/A	Brunei River	N/A	N/A	N/A	N/A	N/A	N/A	N/A
Brunei_ Brunei River	2	26.09.2018	N/A	Brunei River	N/A	N/A	N/A	N/A	N/A	N/A	N/A
Brunei_ Brunei River	3	26.09.2018	N/A	Brunei River	N/A	N/A	N/A	N/A	N/A	N/A	N/A
Brunei_ Brunei River	4	26.09.2018	N/A	Brunei River	N/A	N/A	N/A	N/A	N/A	N/A	N/A
Brunei_ Brunei River	5	26.09.2018	N/A	Brunei River	N/A	N/A	N/A	N/A	N/A	N/A	N/A
Brunei_ Brunei River	6	26.09.2018	N/A	Brunei River	N/A	N/A	N/A	N/A	N/A	N/A	N/A
Brunei_ Brunei River	7	26.09.2018	N/A	Brunei River	N/A	N/A	N/A	N/A	N/A	N/A	N/A
Bulgaria_ Sofia	1	23.03.2019	N/A	Perlovska	42.6864510, 23.3310640	13.9	8.84	N/A	111	236	A- very small stream which was channalised into a convrete culvert.
Bulgaria_ Sofia	2	23.03.2019	N/A	Perlovska	42.6830402, 23.3209132	13.5	8.39	N/A	107	227	B
Bulgaria_ Sofia	3	23.03.2019	N/A	Perlovska	42.6762539, 23.3121974	13.5	8.36	N/A	108	229	C
Bulgaria_ Sofia	4	23.03.2019	N/A	Vladaya	42.7045290, 23.3287580	15.2	8.7	N/A	171	363	D
Bulgaria_ Sofia	5	23.03.2019	N/A	Vladaya	42.7057830, 23.3120710	15.3	8.8	N/A	188	400	E- downstream from a large hospital complex
Bulgaria_ Sofia	6	23.03.2019	N/A	Vladaya	42.7058800, 23.3058395	15.3	8.84	N/A	199	423	F
Bulgaria_ Sofia	7	23.03.2019	N/A	Vladaya	42.701187, 23.303427	15.5	8.87	N/A	211	448	G
Bulgaria_ Sofia	8	23.03.2019	N/A	Vladaya	42.691650, 23.290902	15.4	9.08	N/A	188	400	H
Burkina Faso_ Ouagadougou	1	20/07/2019 01H50 PM	N/A	Fleuve Mouhoun/ Badala	12.470613, -3.460400	N/A	7.45	N/A	N/A	94.9	Fishing activites, the river (Mouhoun) flow near village Badala and receives others run off from differents country sides
Burkina Faso_ Ouagadougou	2	21/07/2019 7H10 AM	N/A	Fleuve Karouka	12º27'28,216"N , 3º27'27,114"W	N/A	7.04	N/A	N/A	111.2	The river is near a village called Karouka, and receives other water run off from others villages
Burkina Faso_ Ouagadougou	3	21/07/2019 8H25 AM	N/A	Tiogo Mouhoun	12.206470, -2.826235	N/A	5.73	N/A	N/A	100	The river (Mouhoun) is near a village called Tiogo, and receives other water run off from differents villages
Burkina Faso_ Ouagadougou	4	21/07/2019 4H30 PM	N/A	Canal Anayele	12º12'26,394"N , 2º49'26,124"W	N/A	6.65	N/A	N/A	377	This water is from a channel, located in Ouagadougou and flows throught differents area of the towns receiving waste water from the town. This water is also used for vegetables irrigation. The sample have been taken from a bridge called Anayele
Burkina Faso_ Ouagadougou	5	21/07/2019 5H00 PM	N/A	Barrage de Tanghin	12.387924, -1.502118	N/A	6.81	N/A	N/A	248	The Barrage of Taghin is located not far from a biggest hospital of Ouagadougou,and the channel of hospital is at somelevel less than 50 m of the barrage. It receives water from differents area of the town mainly in this rainy season.People used it for plants and vegetables irrigation, and this water is also treated by National water Office and Sanitation for drinking water
Burkina Faso_ Ouagadougou	6	21/07/2019 5H25 PM	N/A	Canal Hôpital (CHU-YO)	12.385939, -1.502775	N/A	6.43	N/A	N/A	594	The canal Hopital is just located near the biggest Hospital and receives it waste water, this water is also used for plants and vegetables irrigation
Burkina Faso_ Ouagadougou	7	21/07/2019 6H12 PM	N/A	Barrage de Boulmiougou	12.386350, -1.502630	N/A	6.32	N/A	N/A	203	Located at the western part of the town, it also receives water from different area of the town, this water is also used for vegetables irrigation
Burkina Faso_ Ouagadougou	8	21/07/2019 6H 12 PM	N/A	Trame d'acceuil	12.317314, -1.488854	N/A	6.22	N/A	N/A	577	Located at the southern part of the town, it is a kind of barrage but not also receives water from different area of the town, this water is also used for vegetables irrigation
Burkina Faso_ Ouagadougou	9	22/07/2019 08H00 AM	N/A	Le Massili	12.442848, -1.354085	N/A	7.05	N/A	N/A	472	Massili is a river located at the east of the town, it receives water from different area of the town and others villages located upstream
Burkina Faso_ Ouagadougou	10	22/07/2019 08H50 AM	N/A	Canal est	12.402941, -1.436589	N/A	6.45	N/A	N/A	488	A channel located at the eastern of the town and, and receives waste water from the household
Cameroon_ Yaounde	1	12.08.2019	N/A	Mefou	3.872917, 11.437067	N/A	N/A	N/A	N/A	N/A	Minkoameyos: Located after Yaounde water treatment plant. 693 m altitude
Cameroon_ Yaounde	2	12.08.2019	N/A	Afeme	3.872502, 11.450572	N/A	N/A	N/A	N/A	N/A	Nkolbisson: altitude 705m
Cameroon_ Yaounde	3	12.08.2019	N/A	Mefou	3.863988, 11.452889	N/A	N/A	N/A	N/A	N/A	CRH-Nkolbisson: CRH-Nkolbisson is located downstream of (1) and (2), Altitude 703m
Cameroon_ Yaounde	4	12.08.2019	N/A	Mefou	3.726419, 11.536197	N/A	N/A	N/A	N/A	N/A	Nsimalen: After confluence with the other sub-basins, altitude 664 m
Cameroon_ Yaounde	5	12.08.2019	N/A	Mfoundi	3.750017, 11.511183	N/A	N/A	N/A	N/A	N/A	Mvan: altitude 688 m
Cameroon_ Yaounde	6	12.08.2019	N/A	Emana	3.931287, 11.520834	N/A	N/A	N/A	N/A	N/A	Emana: altitude 727 m
Cameroon_ Yaounde	7	12.08.2019	N/A	Nfoulou	3.951833, 11.534117	N/A	N/A	N/A	N/A	N/A	Olembe: altitude 660 m
Canada_ Calgary	1	27.08.2018	N/A	Bow	51.097842, -114.231474	10.4	8.06	unknown	165	330	Bowness Park, across from water treatment plant
Canada_ Calgary	2	27.08.2018	N/A	Bow	51.064441, -114.153807	9	8.05	unknown	190	392	Sample obtained from shoreline, bridge too high; south bank across from rec park
Canada_ Calgary	3	27.08.2018	N/A	Nose Creek	51.085008, -114.047197	10	7.28	unknown	604	1208	Rain overnight, air quality advisory risk level 4 due to wild fires
Canada_ Calgary	4	27.08.2018	N/A	Bow	51.0423792, -114.0128748	9.2	8.09	70.87	165	330	Bow River at Harvie Passage
Canada_ Calgary	5	27.08.2018	N/A	Bow	50.994177, -114.021117	7.2	7.91	unknown	298	596	Small bridge over one section of river
Canada_ Calgary	6	27.08.2018	N/A	Bow	50.9115678, -113.9996646	14.2	8.05	70.87	162	312	Bow River at Fish Creek Park
Canada_ Calgary	7	27.08.2018	N/A	Fish Creek	50.907225, -114.0154085	14.4	7.72	unknown	503	1008	Fish Creek at Fish Creek Park
Canada_ Calgary	8	27.08.2018	N/A	Bow	50.8817126, -113.9919945	12	8.08	78.31	na	338	Bow River at Cranston Smoke advisory from wild fires; air quality advisory risk level 4
Canada_ Ottawa	1	22.03.2018	15:00:00	Ottawa River	45.422586, -75.906272	1-4ᵒC	7	1226	N/A	N/A	Combination forest, some housing near shoreline. Thick ice cover on river, took mixed sample near small creek emptying into Ottawa River, east bank.
Canada_ Ottawa	2	22.03.2018	14:33:00	Ottawa River	45.407889, -75.758262	N/A	6	1226	N/A	N/A	Mid river sample from island, upstream of downtown Ottawa.
Canada_ Ottawa	3	22.03.2018	15:40:00	Ottawa River	45.432209, -75.705998	N/A	6	1226	N/A	N/A	Downtown Ottawa, before Rideau and Gatineau Rivers enter Ottawa River. Sampling site is at marina, north bank.
Canada_ Ottawa	4	22.03.2018	16:06:00	Ottawa River	45.462077, -75.682000	N/A	5.5	1226	N/A	N/A	Downstream of downtown and past Gatineau and Rideau Rivers inflow, north bank.
Canada_ Ottawa	5	22.03.2018	17:20:00	Ottawa River	45.463330, -75.625139	N/A	6	1226	N/A	N/A	Upstream of waste water treatment centre, south bank.
Canada_ Ottawa	6	22.03.2018	16:58:00	Ottawa River	45.482348, -75.551233	N/A	6	1226	N/A	N/A	Downstream of waste water treatment centre, south bank.
Canada_ Toronto	1	30.12.2018	N/A	Don River	43.748568,-79.382469	N/A	N/A	N/A	N/A	N/A	Just as the river goes underground
Canada_ Toronto	2	30.12.2018	N/A	Don River	43.729361, -79.354645	N/A	N/A	N/A	N/A	N/A	In a park: Edwards Garden
Canada_ Toronto	3	30.12.2018	N/A	Don River	43.716297,-79.352786	N/A	N/A	N/A	N/A	N/A	Upstream of the N. Toronto WWTP Discharge
Canada_ Toronto	4	30.12.2018	N/A	Don River	43.695385,-79.359858	N/A	N/A	N/A	N/A	N/A	Downstream of the N. Toronto WWTP Discharge
Canada_ Toronto	5	30.12.2018	N/A	Don River	43.658155,-79.354528	N/A	N/A	N/A	N/A	N/A	Don River in the city centre
Canada_ Toronto	6	30.12.2018	N/A	Lake Ontario	43.643560,-79.364303	N/A	N/A	N/A	N/A	N/A	Sugar Beach Park, Lake Ontario/ Inner Harbour
Chile_ Maipo	1	22.03.2018	N/A	Maipo	-33.4028, 70.2142	N/A	N/A	57.79	N/A	N/A	Uptream of greater city of San Jose de Maipo
Chile_ Maipo	2	22.03.2018	N/A	Maipo	-33.39219, 70.21195	N/A	N/A	N/A	N/A	N/A	Close to city perimeter
Chile_ Maipo	3	22.03.2018	N/A	Maipo	-33.3836, 70.2128.1	N/A	N/A	N/A	N/A	N/A	City Centre
Chile_ Maipo	4	22.03.2018	N/A	Maipo	-33.3891, 70.21246	N/A	N/A	N/A	N/A	N/A	Upstream of a WWTP
Chile_ Maipo	5	22.03.2018	N/A	Maipo	-33.37538, 70.21123	N/A	N/A	N/A	N/A	N/A	Downstream of WWTP outfall and city perimeter
Chile_ Santiago	1	05.01.2019	09:40:00	Mapocho	-33.35173, -70.366624	14.6	5.24	N/A	199	303	lots of rubbish: mattresses, bottles and plastic, metal water heater
Chile_ Santiago	2	05.01.2019	10:25:00	Mapocho	-33.377562, -70.539755	19.3	7.81	N/A	221	325	very turbid river, works of channel regulation, tyre
Chile_ Santiago	3	05.01.2019	11:05:00	Mapocho	-33.417729, -70.609201	21.8	7.97	N/A	568	853	various logs, garbage (MacDonals), metal garbage (trolley)
Chile_ Santiago	4	05.01.2019	11:40:00	Mapocho	-33.432172, -70.651584	20.8	8.09	N/A	549	846	People by the river (3 people), lots of rubbish, very turbid water
Chile_ Santiago	5	05.01.2019	12:05:00	Mapocho	-33.426412, -70.809322	20.3	8.09	N/A	558	862	Dirt in the river: armchair and branches. Not as dirty as other places
Chile_ Santiago	6	05.01.2019	13:15:00	Mapocho	-33.471183, -70.807575	23.5	7.95	N/A	575	878	Lots of trash in rivera, lots of plants, river runs slower in this site
Chile_ Santiago	7	05.01.2019	14:15:00	Mapocho	-33.480658, -70.811574	23	7.52	N/A	715	1088	No garbage, looks turbid. Much smell of disinfectant and soap. Covered with vegetation
Chile_ Santiago	8	05.01.2019	16:15:00	Mapocho	-33.549665, -70.827997	26	7.72	N/A	714	1084	water is taken near the beginning of the irrigation canal that flows out near site 9 Cows near sampling site
Chile_ Santiago	9	05.01.2019	15:35:00	Mapocho	-33.548617, -70.845544	26.5	7.74	N/A	760	1159	plastic bottles smell of disinfectant (triclosan), mouth of irrigation canal a few meters before the drainage of the treatment plant
Chile_ Santiago	10	05.01.2019	17:00:00	Mapocho	-33.6045415, -71.909520	25.5	7.63	N/A	839	1282	The mouth of the Mapocho river is changed for time by proximity to a bridge in Peñaflor. Horses and cows in the river where samples are taken. Stables and aquaculture can also be seen nearby.
China_ Guangzhou	1	22.03.2018	N/A	Liuxi	23.2392, 113.1888	18.5	9.02	N/A	N/A	N/A	N/A
China_ Guangzhou	2	22.03.2018	N/A	Baini	23.309, 113.1486	19.2	9.01	N/A	N/A	N/A	N/A
China_ Guangzhou	3	22.03.2018	N/A	Canal on an island in the Zhujiand River	23.1331, 113.2194	20	9.02	N/A	N/A	N/A	N/A
China_ Guangzhou	4	22.03.2018	N/A	Zhujiand River	23.1281, 113.2186	19.1	9.03	N/A	N/A	N/A	N/A
China_ Guangzhou	5	22.03.2018	N/A	Zhujiand River	23.1231, 113.2094	18.9	9.11	N/A	N/A	N/A	N/A
China_ Guangzhou	6	22.03.2018	N/A	Zhujiand River	23.115, 113.3308	18.7	9.08	N/A	N/A	N/A	N/A
China_ Guangzhou	7	22.03.2018	N/A	Zhujiand River	23.1119, 113.3561	19.8	9.01	N/A	N/A	N/A	N/A
China_ Guangzhou	8	22.03.2018	N/A	Zhujiand River	23.0599, 113.376	18.3	8.06	N/A	N/A	N/A	N/A
China_ Panyu	1	05.11.2018	N/A	N/A	22.976199, 113.258721	18	6.84	N/A	410	820	Low flowing stream. Strong smell of raw sewage and bubbles were observed coming to the surface. Water had a white discolouration and was nearly stagnant.
China_ Panyu	2	05.11.2018	N/A	N/A	22.976070, 113.257168	20	7.19	N/A	350	700	Suspected sewage discharge originating from a pipe exiting a residential building. Collected prior to reaching the river. These pipe discharges were common.
China_ Panyu	3	05.11.2018	N/A	N/A	22.976053, 113.257068	19	6.68	N/A	424	848	River just downstream (5 m) from the dischatge point (Sample 2).
China_ Panyu	4	05.11.2018	N/A	N/A	22.975252, 113.256639	19	6.68	N/A	434	900	River approx 500m downstream from point 3. Residential area with growing plots along bank. A large net was observed hanging over the river for an unknown reason.
China_ Panyu	5	05.11.2018	N/A	N/A	Withheld by request.	23.4	7.54	N/A	63	126	Water from a community fish farm. Not directly connected to the sampled river but was approx 10km away. Fish were sold for consumption. Exact location witheld by request.
Colombia_ Cali	1	22.03.2018	09:28:00	River Cauca	3.625931, -76.457075	24.3	7.17	N/A	N/A	N/A	PASO DE LA TORRE. Sample taken from a bridge. This point is located after passing through the city of Cali and the industrial zone of Yumbo.
Colombia_ Cali	2	22.03.2018	10:27:00	River Cauca	3.492803, -76.483339	23.8	7.41	N/A	N/A	N/A	PASO DEL COMERCIO. Sample taken from a bridge. This point is located after the wastewater treatment plant and the rainwater collector channel of Cali. Point before the mouth of the river Cali
Colombia_ Cali	3	22.03.2018	11:10:00	River Cauca	3.450331, -76.476122	23.6	7.45	212.5	N/A	N/A	JUANCHITO. Sample taken from a bridge. This point is located after the drinking water treatment plant for the city of Cali and before the wastewater treatment plant
Colombia_ Cali	4	22.03.2018	11:49:00	River Cauca	3.431145, -76.460732	24.1	7.16	N/A	N/A	N/A	DRAGADOS CASABLANCA. Sample taken on the eastern margin of the Cauca river. Located before the downtown area of Cali
Colombia_ Cali	5	22.03.2018	13:03:00	River Cauca	3.548333, -76.485833	24.1	7.23	N/A	N/A	N/A	VALLE DEL PACIFICO. Sample taken from a bridge. Due to access problems this point was taken varying the north south route. This point is located at the exit of the city of Cali and after the mouth of the Cali River that crosses the cento of the city from the west to the east
Colombia_ Cali	6	22.03.2018	14:43:00	River Cauca	3.303248, -76.475747	24.3	7.43	43	N/A	N/A	PUENTE HORMIGUERO. Sample taken on the western margin of the Cauca river. Reference point to the arrival of the river to the province Valle del Cauca
Congo_ Brazzaville	1	14.06.2019	N/A	Loua	-4.32046330533921719, 15.1662889402359724	N/A	N/A	N/A	N/A	N/A	N/A
Congo_ Brazzaville	2	14.06.2019	N/A	Mingui	-4.31384864263236523, 15.18457255326211452	N/A	N/A	N/A	N/A	N/A	N/A
Congo_ Brazzaville	3	14.06.2019	N/A	Mpelélé	-4.30955291725695133, 15.20204991102218628	N/A	N/A	N/A	N/A	N/A	N/A
Congo_ Brazzaville	4	14.06.2019	N/A	djoué2	-4.302252, 15.208066	N/A	N/A	N/A	N/A	N/A	N/A
Congo_ Brazzaville	5	14.06.2019	N/A	djoué1	-4.30904807522893041, 15.22866949439048767	N/A	N/A	N/A	N/A	N/A	N/A
Congo_ Brazzaville	6	14.06.2019	N/A	jado	-4.28409758023917675, 15.23194966837763786	N/A	N/A	N/A	N/A	N/A	N/A
Congo_ Brazzaville	7	14.06.2019	N/A	Malari Sommet	-4.28032279014587402, 15.24403276853263378	N/A	N/A	N/A	N/A	N/A	N/A
Congo_ Brazzaville	8	14.06.2019	N/A	fleuve congo	-4.28353473544120789, 15.27260139584541321	N/A	N/A	N/A	N/A	N/A	N/A
Congo_ Brazzaville	9	14.06.2019	N/A	la mfoa	-4.26309797912836075, 15.27735276147723198	N/A	N/A	N/A	N/A	N/A	N/A
Congo_ Brazzaville	10	14.06.2019	N/A	madoukou	-4.25517263822257519, 15.28564422391355038	N/A	N/A	N/A	N/A	N/A	N/A
Congo_ Brazzaville	11	14.06.2019	N/A	Tsiemé	-4.20604663901031, 15.2427173126488924	N/A	N/A	N/A	N/A	N/A	N/A
Congo_ Brazzaville	12	14.06.2019	N/A	tsiemé	-4.23063998110592365, 15.27804653160274029	N/A	N/A	N/A	N/A	N/A	N/A
Congo_ Brazzaville	13	14.06.2019	N/A	talangai neto	-4.21781642362475395, 15.29131600633263588	N/A	N/A	N/A	N/A	N/A	N/A
Congo_ DR_ Bukavu	1	1.08.2019	N/A	IRENGA	-2.53187, 28.825045	N/A	N/A	N/A	N/A	N/A	1984.037 m altitude
Congo_ DR_ Bukavu	2	1.08.2019	N/A	RUGUSHA	-2.529946, 28.827623	N/A	N/A	N/A	N/A	N/A	1941.162 m altitude
Congo_ DR_ Bukavu	3	1.08.2019	N/A	LUGOWA	-2.527366, 28.840567	N/A	N/A	N/A	N/A	N/A	1811.511 m altitude
Congo_ DR_ Bukavu	4	1.08.2019	N/A	KIBONGE	-2.523915, 28.852262	N/A	N/A	N/A	N/A	N/A	1616.607 m altitude
Congo_ DR_ Bukavu	5	1.08.2019	N/A	NYAMUGO	-2.51378, 28.85425	N/A	N/A	N/A	N/A	N/A	1525.625 m altitude
Congo_ DR_ Bukavu	6	1.08.2019	N/A	INDUSTRIEL	-2.506777, 28.852798	N/A	N/A	N/A	N/A	N/A	1494.589 m altitude
Congo_ DR_ Bukavu	7	1.08.2019	N/A	PLACE DU 24	-2.499354, 28.852086	N/A	N/A	N/A	N/A	N/A	1471.854 m altitude
Congo_ DR_ Bukavu	8	1.08.2019	N/A	GAOUA	-2.494383, 28.853968	N/A	N/A	N/A	N/A	N/A	1462.972 m altitude
Congo_DR_ Kinshasa	1	14.07.2019	N/A	CANAL NSANGA	-4.389870, 15.380290	26	6.89	N/A	N/A	768	2 Vials of water sample collected at the wastewater outlet (discharge point) from Hospital (Mutombo Dikembe), located in very popular area called “Masina”.
Congo_DR_ Kinshasa	2	14.07.2019	N/A	CANAL NSANGA	-4.389278, 15.380222	25.7	7.04	N/A	N/A	789	2 Vials of water sample collected at 100 m downstream from Hospital (Mutombo Dikembe) wastewater outlet (discharge point), located in the popular area called “Masina”.
Congo_DR_ Kinshasa	3	14.07.2019	N/A	CANAL NSANGA	-4.388750, 15.380250	26.2	6.99	N/A	N/A	783	2 Vials of water sample collected at 200 m downstream from Hospital (Mutombo Dikembe) wastewater outlet (discharge point), located in the popular area called “Masina”.
Congo_DR_ Kinshasa	4	14.07.2019	N/A	CANAL NSANGA	-4.390528, 15.380361	27.7	6.79	N/A	N/A	774	2 Vials of water sample collected at 100 m upstream from Hospital (Mutombo Dikembe) wastewater outlet (discharge point), located in the popular area called “Masina”.
Congo_DR_ Kinshasa	5	14.07.2019	N/A	CANAL NSANGA	-4.391944, 15.380306	25.8	6.94	N/A	N/A	840	2 Vials of water sample collected at 200 m upstream from Hospital (Mutombo Dikembe) wastewater outlet (discharge point), located in the popular area called “Masina”.
Congo_DR_ Kinshasa	6	14.07.2019	N/A	RIVIÈRE MAKELELE	-4.332444, 15.270639	28.5	7.02	N/A	N/A	698	2 Vials of water sample collected at the wastewater outlet (discharge point) from Hospital (Kitambo), located in very popular area called “Kitambo”.
Congo_DR_ Kinshasa	7	14.07.2019	N/A	RIVIÈRE MAKELELE	-4.332417, 15.271167	27.8	7.15	N/A	N/A	687	2 Vials of water sample collected at 100 m downstream from Hospital (Kitambo) wastewater outlet (discharge point), located in the popular area called “Kitambo”.
Congo_DR_ Kinshasa	8	14.07.2019	N/A	RIVIÈRE MAKELELE	-4.331308, 15.270732	27.0	7.11	N/A	N/A	685	2 Vials of water sample collected at 200 m downstream from Hospital (Kitambo) wastewater outlet (discharge point), located in the popular area called “Kitambo”.
Congo_DR_ Kinshasa	9	14.07.2019	N/A	RIVIÈRE MAKELELE	-4.336644, 15.273365	28.8	7.31	N/A	N/A	679	2 Vials of water sample collected at 100 m upstream from Hospital (Kitambo) wastewater outlet (discharge point), located in the popular area called “Kitambo”.
Congo_DR_ Kinshasa	10	14.07.2019	N/A	RIVIÈRE MAKELELE	-4.331667, 15.270778	30.1	7.2	N/A	N/A	676	2 Vials of water sample collected at 200 m upstream from Hospital (Kitambo) wastewater outlet (discharge point), located in the popular area called “Kitambo”.
Cook Islands_ Raratonga	1	12.11.2018	N/A	Avana	-21.250747, -159.745011	N/A	6.61	N/A	N/A	N/A	Avarua River, Muri, Raratonga, Cook Islands. Site 1 is located upstream. Hike of ~ 30 mins from the mouth. The site is beyond observable agriculture but not at the head of the track. Muri Beach is one of the largest tourist resorts on the island, located by the reef. Moderate current at this location and the river is ~1 ft deep here.
Cook Islands_ Raratonga	2	12.11.2018	N/A	Avana	-21.247408, -159.738875	N/A	5.42	N/A	N/A	N/A	Avarua River, Muri, Raratonga, Cook Islands. Site 2 is located downstream of Site 1 by ~ 200 - 300 m. The site is just upstream of the retreat. The site is located downstream of agriculture and ~ 3 farms. The water here is relatively stagnant with little flow. The water here is heading under rocks.
Cook Islands_ Raratonga	3	12.11.2018	N/A	Avana	-21.245886, -159.734436	N/A	6.14	N/A	N/A	N/A	Avarua River, Muri, Raratonga, Cook Islands. Site 3 is located further downstream of Site 2 by ~ 300 m. The sample site is located next to a goat farm and a well built, nice house on the north side of the river with a fancy grave. The river opens out here with a little gravel wasteland. Moderate flowing water at this location.
Cook Islands_ Raratonga	4	12.11.2018	N/A	Avana	-21.246606, -159.730586	N/A	7.14	N/A	N/A	N/A	Avarua River, Muri, Raratonga, Cook Islands. Site 4 is located further downstream, close to a the main circular road on the island and the mouth of the river where it meets the reef. The site is next to a little slipway with gravel down to the river. The site is next to houses and a construction site. The slipway is used as part of a quad bike route where those on quad bike tours cross the river.…
Cook Islands_ Raratonga	5	12.11.2018	N/A	Muri Lagoon	-21.257967, -159.731081	N/A	7.77	N/A	N/A	N/A	Muri Lagoon, Muri, Raratonga, Cook Islands. Sample site just to the south of Koka Lagoon cruises launch and the Muribeachcomber hotel. Sample collected at low tide.
Costa Rica_ San Jose	1	28.08.2019	N/A	Torres	9.944067, -83.999985	19.5	6.52	N/A	100.2	165.8	upstream from city perimeter
Costa Rica_ San Jose	2	28.08.2019	N/A	Torres	9.947102, -84.030751	19.5	6.58	N/A	164.7	219	inside city perimeter
Costa Rica_ San Jose	3	28.08.2019	N/A	Torres	9.939054, -84.080316	21.8	6.72	N/A	260.7	351	city center
Costa Rica_ San Jose	4	28.08.2019	N/A	Torres	9.960724, -84.136650	23.6	6.55	N/A	300.2	405	upstream from WWTP
Costa Rica_ San Jose	5	28.08.2019	N/A	Torres	9.960421, -84.139640	24.9	6.36	N/A	312	480	downstream from WWTP
Costa Rica_ San Jose	6	28.08.2019	N/A	Torres	9.967904, -84.176810	25	6.86	N/A	314.7	413	downstream of EBI (landfill) and of Río Tiribí junction
Croatia_ Zagreb	1	11.07.2019	N/A	Sava	45.843086, 15.728071	21.3	8.383	-	264.96	414	upstream, close to Slovenian border; after the Krka river tributary
Croatia_ Zagreb	2	11.07.2019	N/A	Sava	45.827255, 15.823624	20.9	8.379	-	442.88	692	downstream; after the discharge point of pharmaceutical industry; before the Krapina river tributary
Croatia_ Zagreb	3	11.07.2019	N/A	Sava	45.792106, 15.853109	21.4	8.412	247.42	276.48	432	downstream; after the discharge point of the WWTP Zapresic and the Krapina river tributary
Croatia_ Zagreb	4	11.07.2019	N/A	Sava	45.686524, 16.246827	21.2	8.294	253.03	286.72	448	downstream; after WWTPs Zagreb and Velika Gorica discharge points
Croatia_ Zagreb	5	11.07.2019	N/A	Sava	45.447242, 16.417166	23.8	8.271	305.42	264.32	413	downstream; after the city of Sisak and the tributary of the Kolpa river
Cyprus_ Kakopetria	1	28.03.2018	10:20:00	Kargotis River	34.969643, 32.892160	10	9.1	0.164947	N/A	N/A	Sample point 1 (Cyprus map) - Upstream - Before the trout fish farm
Cyprus_ Kakopetria	2	28.03.2018	11:00:00	Kargotis River	34.977839, 32.889552	10	8.9	0.164947	N/A	N/A	Sample point 2 (Cyprus map) - Upstream - After the trout fish farm
Cyprus_ Kakopetria	3	28.03.2018	11:30:00	Kargotis River	34.984621, 32.895647	13	8.9	0.164947	N/A	N/A	Sample point 3 (Cyprus map) - Downstream - Kaliana bridge (after Kakopetria and Galata vilages - urban and agricultural activity)
Czech Republic_ Prague	1	23.03.2018	15:50:00	Vltava	49.974824, 14.397327	4.4	7.43	82	N/A	N/A	Vltava river- Zbraslav
Czech Republic_ Prague	2	23.03.2018	16:05:00	Vltava	49.993937, 14.400831	4.4	7.23	82	N/A	N/A	Vltava river- before confluence
Czech Republic_ Prague	3	23.03.2018	16:10:00	Berounka	49.994080, 14.399882	4	7.19	37	N/A	N/A	Berounka River- before confluence
Czech Republic_ Prague	4	23.03.2018	16:30:00	Vltava	50.002261, 14.401220	4.1	7.32	82	N/A	N/A	Vltava River- after confluence
Czech Republic_ Prague	5	23.03.2018	17:10:00	Vltava	49.974824, 14.397327	4	7.22	82	N/A	N/A	Vltava River- upstream from WWTP
Czech Republic_ Prague	6	23.03.2018	17:20:00	Vltava	50.122954, 14.395422	4.1	7.3	82	N/A	N/A	Vltava River- downstream from WWTP
Czech Republic_ Prague	7	23.03.2018	17:35:00	Vltava	50.133520, 14.393656	4.1	7.36	82	N/A	N/A	Vltava River- Sedlec
Denmark_ Odense	1	17.04.18	N/A	Odense	55.397072, 10.405763	na	5.73	N/A	332	664	Upstream of the Odense WWTP (large activated sludge plant)
Denmark_ Odense	2	17.04.18	N/A	Odense	55.400113, 10.423365	na	5.57	N/A	334	666	Downstream of the large WWTP. WWTP coordinates: 55.397, 10.417
Ecuador_ Guayaquil	1	18.05.2019	08:58:00	Daule river	-2.004214, -79.958717	N/A	N/A	N/A	N/A	N/A	Antes de zoo el Pantanal
Ecuador_ Guayaquil	2	18.05.2019	08:35:00	Daule river	-2.066308, -79.931203	N/A	N/A	N/A	N/A	N/A	Pascuales
Ecuador_ Guayaquil	3	18.05.2019	11:35:00	Daule river	-2.135311, -79.879286	N/A	N/A	N/A	N/A	N/A	Cdla. Limonal del Rio
Ecuador_ Guayaquil	4	18.05.2019	09:55:00	Salado Estuary	-2.161394, -79.920231	N/A	N/A	N/A	N/A	N/A	Por la FACSO
Ecuador_ Guayaquil	5	18.05.2019	09:33:00	Salado Estuary	-2.168789, -79.915211	N/A	N/A	N/A	N/A	N/A	Alban Borja
Ecuador_ Guayaquil	6	18.05.2019	10:42:00	Salado Estuary	-2.208686, -79.944692	N/A	N/A	N/A	N/A	N/A	Santa Teresita
Ecuador_ Guayaquil	7	18.05.2019	10:20:00	Salado Estuary	-2.207050, -79.921611	N/A	N/A	N/A	N/A	N/A	Por Cdla La Chala
Ecuador_ Guayaquil	8	18.05.2019	12:08:00	Daule river	-2.186233, -79.839453	N/A	N/A	N/A	N/A	N/A	Sector Los Helechos
Ecuador_ Guayaquil	9	18.05.2019	12:41:00	Daule river	-2.187881, -79.846483	N/A	N/A	N/A	N/A	N/A	Sector Los Helechos
Ecuador_ Guayaquil	10	18.05.2019	07:20:00	Salado Estuary	-2.150456, -79.903583	N/A	N/A	N/A	N/A	N/A	Ecomundo
England_ Leeds	1	27.08.2019	N/A	Aire	53.8066678, -1.5876656	N/A	N/A	N/A	N/A	N/A	Upstream of Leeds
England_ Leeds	2	27.08.2019	N/A	Aire	53.796475, -1.562590	N/A	N/A	N/A	N/A	N/A	Leeds City Centre
England_ Leeds	3	27.08.2019	N/A	Aire	53.794557, -1.552864	N/A	N/A	N/A	N/A	N/A	Leeds City Centre
England_ Leeds	4	27.08.2019	N/A	Aire	53.792585, -1.546855	N/A	N/A	N/A	N/A	N/A	Leeds City Centre
England_ Leeds	5	27.08.2019	N/A	Aire	53.793768, -1.534946	N/A	N/A	N/A	N/A	N/A	Leeds City Centre
England_ Leeds	6	27.08.2019	N/A	Aire	53.789328, -1.527057	N/A	N/A	N/A	N/A	N/A	Leeds City Centre
England_ Leeds	7	27.08.2019	N/A	Aire	53.787095, -1.524969	N/A	N/A	N/A	N/A	N/A	Leeds City Centre
England_ Leeds	8	27.08.2019	N/A	Wyke Beck	53.776282, -1.481452	N/A	N/A	N/A	N/A	N/A	Collected next to the WWTP. Suspected to be upstream of where the effluent is discharged.
England_ Leeds	9	27.08.2019	N/A	Aire	53.765894, -1.463963	N/A	N/A	N/A	N/A	N/A	Downstream of the WWTP discharge
England_ Leeds	10	27.08.2019	N/A	Aire	53.760116, -1.436387	N/A	N/A	N/A	N/A	N/A	Downstream of Leeds City
Estonia_Tallinn	1	23.07.2019	N/A	Pirita	59.4621759, 24.8701786	N/A	9.29	N/A	226	565	Taken on bridge approx 500m from the sea.
Estonia_Tallinn	2	23.07.2019	N/A	Pirita	59.4597812, 24.8584298	N/A	9.32	N/A	263	559	In wooded area along park
Estonia_Tallinn	3	23.07.2019	N/A	Pirita	59.4617046, 24.8561513	N/A	9.32	N/A	282	600	In wooded area along park
Estonia_Tallinn	4	23.07.2019	N/A	Pirita	59.4645200, 24.8455703	N/A	9.2	N/A	464	987	In wooded area along park, people observed fishing
Estonia_Tallinn	5	23.07.2019	N/A	Pirita	59.4672260, 24.8377708	N/A	9.05	N/A	956	2034	Most upstream sample.
Ethiopia_ Addis Ababa	1	23.07.2019	N/A	Afincho Ber reiver	9.049138, 38.755842	N/A	N/A	N/A	N/A	N/A	The river is flowing across the oldest Area of the City (b/n Piazza and Arat Kilo starting from Entoto mountain)
Ethiopia_ Addis Ababa	2	23.07.2019	N/A	Ginfile river	9.033242, 38.767743	N/A	N/A	N/A	N/A	N/A	This small river is flowing in the city starting from Entoto mountain
Ethiopia_ Addis Ababa	3	23.07.2019	N/A	Kebena river	9.038966, 38.778480	N/A	N/A	N/A	N/A	N/A	some how big river flowing within the city starting from Entoto mountain
Ethiopia_ Addis Ababa	4	23.07.2019	N/A	Bulbula river	8.981942, 38.769395	N/A	N/A	N/A	N/A	N/A	Big river and flowing within the City starting from the mountain
Ethiopia_ Addis Ababa	5	23.07.2019	N/A	Akaki river	8.956390, 38.750893	N/A	N/A	N/A	N/A	N/A	A big river flowing at the outskirt of the City and this river has many small tributaries
Finland_ Helsinki	1	24.09.2018	N/A	Keravanjok	60.4071640, 25.1242150	12.2	7.08	N/A	47	94	Kerava city- apprioximately 30 river Km upstream from the confluence with the Vantaa River.
Finland_ Helsinki	2	24.09.2018	N/A	Rekolanpuro Creek	60.3329608, 25.0678359	12.1	7.18	N/A	179	348	Rekolanpuro Creek, at Recola railway station. Approximately 4km from confluence with Keravanjok river.
Finland_ Helsinki	3	24.09.2018	N/A	Keravanjok	60.2902253, 25.0466032	14.2	7.03	N/A	85	178	Keravanjok River at Vantaa city centre.
Finland_ Helsinki	4	24.09.2018	N/A	Vantaa	60.2959686, 24.8652554	12.4	7.23	N/A	119	238	Vantaa River approximately 12 river km upstream from the conflune with Keravanjok.
Finland_ Helsinki	5	24.09.2018	N/A	Vantaa	60.2679190, 24.9783286	11.4	7.32	N/A	123	240	Keravanjok River approximately 500m upstream from the conflune with the Vantaa River.
Finland_ Helsinki	6	24.09.2018	N/A	Keravanjok	60.2674188, 24.9629267	13.4	7.02	N/A	113	226	Vantaa River approximately 500m upstream from the conflune with Keravanjok.
Finland_ Helsinki	7	24.09.2018	N/A	Vantaa	60.2616881, 24.9742107	13.4	7.15	N/A	115	230	Vantaa River aproximately 500m downstream from the confluence with Keravanjok.
Finland_ Helsinki	8	24.09.2018	N/A	Vantaa	60.2572041, 24.9766428	13.2	7.1	N/A	115	230	Vantaa River aproximately 2 km dwnstream from confluence with Keravanjok.
Finland_ Helsinki	9	24.09.2018	N/A	Longinoja Creek	60.2391258, 24.9942039	12.2	7.15	N/A	262	524	Small creek flowing into the Vantaa. Sample collected approximately 1km upstream from the confluence with the Vantaa.
Finland_ Helsinki	10	24.09.2018	N/A	Vantaa	60.2311385, 24.9898839	14.2	7.12	N/A	111	222	Vantaa river most downstream sample. Sample collected approximately 3km upstream from the discarge point into the gulf of Finland.
France_ Beaujeu	1	22.03.2018	11:00:00	Ardieres	46.172500, 4.555000	5.4	7.75	0.75	N/A	N/A	Field (grazing land)
France_ Beaujeu	1 bis	22.03.2018	10:30:00	Ruisseau de Vernay	46.167222, 4.551667	5.9	7.6	0.1	N/A	N/A	Field (grazing land)
France_ Beaujeu	1 ter	22.03.2018	10:45:00	Ruisseau de St Didier	46.163333, 4.563889	4.7	7.5	0.6	N/A	N/A	Field (grazing land)
France_ Beaujeu	1 quarter	22.03.2018	14:00:00	Les Andilleys	46.144722, 4.595556	7.4	7.6	0.1	N/A	N/A	Field (grazing land)
France_ Beaujeu	2	22.03.2018	11:45:00	Ruisseau de St Didier	46.161944, 4.557778	5.3	7.6	0.8	N/A	N/A	N/A
France_ Beaujeu	3	22.03.2018	13:45:00	Ardieres	46.152778, 4.590000	6.7	7.6	1.15	N/A	N/A	Near Beaujeu Hospital (206 beds). Beaujeu WWTP receive the wastewater from the beaujeu hospital
France_ Beaujeu	4	22.03.2018	14:15:00	Ardieres	46.144563, 4.601550	6.8	7.8	1.5	N/A	N/A	Upstream WWTP
France_ Beaujeu	5	22.03.2018	14:30:00	Ardieres	46.143115, 4.602105	6.9	7.5	1.8	N/A	N/A	Downstream WWTP
France_ Beaujeu	6	22.03.2018	14:45:00	Ardieres	46.132778, 4.624444	6.8	7.6	1.7	N/A	N/A	downstream of vineyards / and city (Beaujeu)
France_ Beaujeu	7	22.03.2018	15:00:00	Ardieres	46.127778, 4.712500	6.6	7.7	1.8	N/A	N/A	downstream of vineyards / and city (Beaujeu / Cercié en Beaujolais /Villé -Morgon)
France_ Paris	1	9.9.2018	N/A	Seine	48.832780, 2.380920	21.8	7.48	N/A	237	472	River Seine at University Diderot.
France_ Paris	2	9.9.2018	N/A	Canal St Martin	48.851244, 2.368285	22.1	7.79	N/A	327	622	Canal St Martin just before the river Seine
France_ Paris	3	9.9.2018	N/A	Canal St Martin	48.881461, 2.368957	21.8	7.82	N/A	333	666	Canal St Martin: Quai de Valmy
France_ Paris	4	9.9.2018	N/A	Seine	48.857810, 2.339194	23.8	7.47	N/A	212	424	River Seine at Place Dauphine.
France_ Paris	5	9.9.2018	N/A	Seine	48.849955, 2.279570	23.2	7.51	N/A	220	432	River Seine at L'ile aus Cygnes.
Gambia_ Gambie River	1	30_3_18	N/A	Gambie	13.456391, -13.870494	N/A	N/A	N/A	N/A	N/A	Fatoto Water Sample 1: Before the central point (Upstream of Fatoto Town)
Gambia_ Gambie River	2	30_3_18	N/A	Gambie	13.407588, -13.892094	N/A	N/A	N/A	N/A	N/A	Fatoto Water Sample 2: Central point (in central Fatoto)
Gambia_ Gambie River	3	30_3_18	N/A	Gambie	13.388331, -14.034520	N/A	N/A	N/A	N/A	N/A	Fatoto Water Sample 3: Washing point (downstream of Fatoto)
Gambia_ Gambie River	4	30_3_18	N/A	Gambie	13.383031, -14.146448	N/A	N/A	N/A	N/A	N/A	Basse Water Sample 1: Before MRC Field Station
Gambia_ Gambie River	5	30_3_18	N/A	Gambie	13.315718, -14.215166	N/A	N/A	N/A	N/A	N/A	Basse Water Sample 2: At MRC Field Station (in Basse)
Gambia_ Gambie River	6	30_3_18	N/A	Gambie	13.31459, -014.21275	N/A	N/A	N/A	N/A	N/A	Basse Water Sample 3: Washing point (in Basse)
Gambia_ Gambie River	7	30_3_18	N/A	Gambie	13.336549, -14.226590	N/A	N/A	N/A	N/A	N/A	Basse Water Sample 4: Downstream of Basse
Gambia_ Gambie River	8	30_3_18	N/A	Gambie	13.472701, -14.538300	N/A	N/A	N/A	N/A	N/A	Bansang Water Sampl 1: Before entering Bansang
Gambia_ Gambie River	9	30_3_18	N/A	Gambie	13.435447, -14.637912	N/A	N/A	N/A	N/A	N/A	Bansang Water Sampl 2: Washing point
Gambia_ Gambie River	10	30_3_18	N/A	Gambie	13.437169, -14.654432	N/A	N/A	N/A	N/A	N/A	Bansang Water Sampl 3: Central Point in Bansang
Gambia_ Gambie River	11	30_3_18	N/A	Gambie	13.513051, -14.705998	N/A	N/A	N/A	N/A	N/A	Bansang Water Sampl 4:After Bansang
Gambia_ Gambie River	12	30_3_18	N/A	Gambie	13.532149, -14.712367	N/A	N/A	N/A	N/A	N/A	Janjanbureh Water Sample 1: Janjanbureh Entry Point
Gambia_ Gambie River	13	30_3_18	N/A	Gambie	13.541278, -14.758167	N/A	N/A	N/A	N/A	N/A	Janjanbureh Water Sample 2: Washing Point
Gambia_ Gambie River	14	30_3_18	N/A	Gambie	13.544405, -14.763877	N/A	N/A	N/A	N/A	N/A	Janjanbureh Water Sample 3: Janjanbureh City Centre
Gambia_ Gambie River	15	30_3_18	N/A	Gambie	13.557602, -14.804747	N/A	N/A	N/A	N/A	N/A	Janjanbureh Water Sample 4: Downstream of Janjanbureh
Georgia_ Tbilisi	2	20.07.2019	N/A	Mtkvari	41.822513, 44.760498	24.3	8.4	N/A	98	N/A	ZAHES- Tbilisi, most upstream point
Georgia_ Tbilisi	3	20.07.2019	N/A	Mtkvari	41.768066, 44.781505	27.2	8.3	N/A	169	N/A	Didube
Georgia_ Tbilisi	6	20.07.2019	N/A	Mtkvari	41.641379, 44.934379	28.7	8.7	N/A	155	N/A	Between Tbilisi and Ponichala Reserve
Georgia_ Tbilisi	9	20.07.2019	N/A	Mtkvari	41.596104, 44.956209	30.5	8.1	N/A	143	N/A	Before Algeti Tributary
Germany_ Berlin	1	27.02.2018	N/A	Havel	52.596877, 13.206664 E	3.5	N/A	N/A	N/A	N/A	Tegeler See (Lake Tegel)- north of Berlin, Havel flows into this lake then out as a river through the city
Germany_ Berlin	2	27.02.2018	N/A	Havel	52.539383, 13.209068 E	3.5	N/A	N/A	N/A	N/A	River Havel upstream from confluence with River Spree
Germany_ Berlin	3	27.02.2018	N/A	Spree	52.519451, 13.401990 E	3.9	N/A	N/A	N/A	N/A	River Spree- Berlin city Centre, Berliner Dom
Germany_ Berlin	4	27.02.2018	N/A	Spree	52.535823, 13.210882 E	3.6	N/A	N/A	N/A	N/A	River Spree- Downstream from Ruhleben WWTP (discharges up to 250000m3 per day into spree in the winter)
Germany_ Berlin	5	27.02.2018	N/A	Havel	52.535164, 13.206193 E	3.4	N/A	N/A	N/A	N/A	River Havel downstream 1 from confluence with River Spree
Germany_ Berlin	6	27.02.2018	N/A	Havel	52.52467, 13.203948 E	3.5	N/A	N/A	N/A	N/A	River Havel downstream 2 from confluence with River Spree
Germany_ Berlin	7	27.02.2018	N/A	Havel	52.498749, 13.203495 E	3.4	N/A	N/A	N/A	N/A	Lake Havel- Lake south of the city, Havel flows into this after flowing through the western suburbs of Berlin
Germany_ Frankfurt	1	20.06.2018	N/A	Main	50.1253476, 8.9075370	17.8	7.58	N/A	374	748	Steinheim- Upstream of both a STW (small activated sludge plant) and hydro-electric plant. Conductivity 748 Us/cm, TDS 374ppm
Germany_ Frankfurt	2	20.06.2018	N/A	Main	50.1264118, 8.8567668	17.6	7.54	N/A	374	780	Muhlheim Downstream- Downstream of both a STW (small activated sludge plant) and hydro-electric plant and upstrea of another small activated sludge STW. 780us/cm, TDS 374ppm
Germany_ Frankfurt	3	20.06.2018	N/A	Main	50.1084621, 8.7648422	17.6	7.44	N/A	391	782	Marktplaz- Downstream of a small activated sludge STW. 782 us/cm, 391ppm TDS
Germany_ Frankfurt	4	20.06.2018	N/A	Main	50.1015604, 8.6664886	N/A	N/A	N/A	N/A	N/A	Frankfurt Central HBF- City Centre.
Germany_ Frankfurt	5	20.06.2018	N/A	Main	50.0900421, 8.6061928	18.4	7.42	N/A	384	768	Griesheim- Downstream of a large activated STW and 50m upsttream from a hydro-electric plant. 768 us/cm, 384 ppm TDS
Germany_ Frankfurt	6	20.06.2018	N/A	Main	50.0898410, 8.5930215	18.4	7.48	N/A	392	771	Griesheim- Downstream of a hydro-electric plant. 771us/cm, 392 ppm TDS
Germany_ Tubingen	1	29.06.2018	N/A	Ammer	48.520600, 9.023338	N/A	N/A	N/A	N/A	N/A	Bridge near Schwärzlocher HOF
Germany_ Tubingen	2	29.06.2018	N/A	Ammer	48.568047, 8.891769	N/A	N/A	N/A	N/A	N/A	Ammer upstream WWTP
Germany_ Tubingen	3	29.06.2018	N/A	Ammer	48.559994, 8.904949	N/A	N/A	N/A	N/A	N/A	Ammer downstream WWTP in Altingen
Germany_ Tubingen	4	29.06.2018	N/A	Ammer	48.542523, 8.919393	N/A	N/A	N/A	N/A	N/A	Ammer downstream WWTP in Reusten
Germany_ Tubingen	5	29.06.2018	N/A	Necker	48.502718, 9.026073	N/A	N/A	N/A	N/A	N/A	Neckar upstream of Tubingen
Germany_ Tubingen	6	29.06.2018	N/A	Necker	48.526858, 9.090155	N/A	N/A	N/A	N/A	N/A	Necker downstream of Tubingen after Ammer input
Germany_ Tubingen	7	29.06.2018	N/A	Ammer	48.526757, 9.081795	N/A	N/A	N/A	N/A	N/A	Ammer before Neckar confluence
Germany_ Tubingen	8	29.06.2018	N/A	Ammer	48.523666, 9.059135	N/A	N/A	N/A	N/A	N/A	Ammer city centre close to University and botanical gardens
Ghana_ Accra	1	11.09.2018	N/A	Urban runoff stream runing into the first stretch of the Korle Lagoon	5.543788, -0.221729	N/A	N/A	N/A	N/A	N/A	Dead river coming out of the E waste buring area
Ghana_ Accra	2	11.09.2018	N/A	Sakumono Lagoon	5.615834, -0.033128	N/A	N/A	N/A	N/A	N/A	River coming from Ramsar wetlaand twith catrtle grazing nad in hospital ctchment
Ghana_ Accra	3	11.09.2018	N/A	Kordjor Rivr	5.569097, -0.132917	N/A	N/A	N/A	N/A	N/A	River coming from lagoonal system with mangroves at Labadi beach resort
Greece_ Aspoos River	1	22.03.2018	15:52:00	Asopos	38.276783, 23.494950	11	8.8	na	N/A	N/A	A site away from industrial and rural areas.
Greece_ Aspoos River	2	22.03.2018	16:41:00	Asopos	38.294717, 23.575700	10	8.24	na	N/A	N/A	A site just before the industrial area of Oinofyta.
Greece_ Aspoos River	3	22.03.2018	17:20:00	Asopos	38.299210, 23.664970	10	8.21	na	N/A	N/A	A site at the exit of the industrial area of Oinofyta
Greece_ Aspoos River	4	22.03.2018	17:36:00	Asopos	38.301933, 23.731083	10	9.2	na	N/A	N/A	A site at the entrance of the city of “Sykamino”
Greece_ Aspoos River	5	22.03.2018	17:47:00	Asopos	38.306967, 23.753300	13	9.2	na	N/A	N/A	A site at the exit of the city of “Sykamino”.
Greece_ Aspoos River	6	22.03.2018	17:47:00	Asopos	38.324767, 23.753167	13	8.2	na	N/A	N/A	A site just before the river delta
Hong Kong_ Lam Tsuen River	1	27.07.2018	N/A	Lam Tsuen	22.445239, 114.130570	27.1	7.25	N/A	N/A	N/A	TR12D
Hong Kong_ Lam Tsuen River	2	27.07.2018	N/A	Lam Tsuen	22.445934, 114.128660	27.2	7.02	N/A	N/A	N/A	TR12H
Hong Kong_ Lam Tsuen River	3	27.07.2018	N/A	Lam Tsuen	22.446181, 114.138251	27.2	6.97	N/A	N/A	N/A	TR12G
Hong Kong_ Lam Tsuen River	4	27.07.2018	N/A	Lam Tsuen	22.451849, 114.143618	29	7.37	N/A	N/A	N/A	TR12F
Hong Kong_ Lam Tsuen River	5	27.07.2018	N/A	Lam Tsuen	22.459401, 114.145980	31.4	7.28	N/A	N/A	N/A	TR12C
Hong Kong_ Lam Tsuen River	6	27.07.2018	N/A	Lam Tsuen	22.461415, 114.147153	30.7	7.35	1.66	N/A	N/A	TR12B
Hong Kong_ Lam Tsuen River	7	27.07.2018	N/A	Lam Tsuen	22.450427, 114.157572	30.1	7.4	0.36	N/A	N/A	TR12
Hong Kong_ Lam Tsuen River	8	27.07.2018	N/A	Lam Tsuen	22.450973, 114.155765	28.9	7.7	N/A	N/A	N/A	TR12E
Hong Kong_ Lam Tsuen River	9	27.07.2018	N/A	Lam Tsuen	22.450522, 114.172139	30.8	7.53	N/A	N/A	N/A	TR12I
Hong Kong_Kai Tak River	1	10.11.2018	N/A	Kai Tak	22.339316, 114.197364	23.4	6.45	N/A	5957	12140	The river emerges from underground here for the first time. The water smells of raw sewage and there is building works happening to put this section underground. Another tributary (appears to be wastewater is flowing into the river about 50 m downstream of the collection point however access is not possible to take a sample.
Hong Kong_Kai Tak River	2	10.11.2018	N/A	Kai Tak	22.334558, 114.193974	22.4	6.54	N/A	6307	26140	Channelised river which has been recently created. There is still a small ofraw sewage bit bot as strong as point 1. Passerby mentioned how the river floods during periods of rain.
Hong Kong_Kai Tak River	3	10.11.2018	N/A	Kai Tak	22.331953, 114.195458	23.4	6.59	N/A	5957	19140	100 m upstream of a major sewage pumping station. Part of the river appears to be redirected to a different direction here (90 degrees from river flow) into an underground channel.
Hong Kong_Kai Tak River	4	10.11.2018	N/A	Kai Tak	22.329391, 114.198293	24.4	6.62	N/A	5699	13980	200 m downstream from a major sewage pumping station. This area used to be the runway for Kai Tak International airport but is now currently under construction being re-developed as residental high rises.
Hungary_ Budapest	1	2_02_2019	N/A	Danube	47.5038629, 19.0400111	2	7.49	N/A	312	610	Budapest City centre
Hungary_ Budapest	2	2_02_2019	N/A	Danube	47.4986304, 19.0464805	2	7.51	N/A	312	610	Budapest City centre, at chain bridge
Hungary_ Budapest	3	2_02_2019	N/A	Danube	47.4806522, 19.0642488	2	7.6	N/A	305	610	Budapest city centre, food hall.
Hungary_ Budapest	4	2_02_2019	N/A	Rackevei (Soroksari)- Duna	47.4343766, 19.0899756	2.1	7.63	N/A	341	682	1 km upstream of the effluent discharge point of
Hungary_ Budapest	5	2_02_2019	N/A	Rackevei (Soroksari)- Duna	47.3982784, 19.1107922	2	7.62	N/A	416	832	Loop In the river, taken on the eastern (smaller river size) loop
Hungary_ Budapest	6	2_02_2019	N/A	Rackevei (Soroksari)- Duna	47.3996466, 19.1073664	2	7.44	N/A	369	738	Taken on the island formed by the loop in the river (western side).
Hungary_ Budapest	7	2_02_2019	N/A	Urban runoff	47.3946133, 19.1118922	2.6	7.32	N/A	1098	2140	Small Urban Runoff/ drain
Hungary_ Budapest	8	2_02_2019	N/A	Rackevei (Soroksari)- Duna	47.4343766, 19.0899756	2.1	7.63	N/A	341	682	Taken downstream of the river loop (i.e., the river loop has joined together again).
Iceland_ Skogafoss	1	17.06.2019	N/A	Skogafoss	63.529250, -19.513700	N/A	N/A	N/A	N/A	N/A	N/A
Iceland_ Skogafoss	2	17.06.2019	N/A	Skogafoss	63.529200, -19.513750	N/A	N/A	N/A	N/A	N/A	N/A
Iceland_ Skogafoss	3	17.06.2019	N/A	Skogafoss Tributary	63.529390, -19.517812	N/A	N/A	N/A	N/A	N/A	N/A
Iceland_ Skogafoss	4	17.06.2019	N/A	Skogafoss	63.525343, -19.513939	N/A	N/A	N/A	N/A	N/A	N/A
Iceland_ Skogafoss	5	17.06.2019	N/A	Skogafoss	63.529100, -19.513830	N/A	N/A	N/A	N/A	N/A	N/A
Iceland_ Skogafoss	6	17.06.2019	N/A	Seljalandfoss	63.615627, -19.988594	N/A	N/A	N/A	N/A	N/A	N/A
Iceland_ Skogafoss	7	17.06.2019	N/A	Skogafoss	63.522974, -19.522462	N/A	N/A	N/A	N/A	N/A	N/A
Iceland_ Skogafoss	8	17.06.2019	N/A	Skogafoss	63.521493, -19.523289	N/A	N/A	N/A	N/A	N/A	N/A
Iceland_ Skogafoss	9	17.06.2019	N/A	Skogafoss	63.519544, -19.523964	N/A	N/A	N/A	N/A	N/A	N/A
Iceland_ Skogafoss	10	17.06.2019	N/A	Skogafoss	63.515281, -19.536278	N/A	N/A	N/A	N/A	N/A	N/A
Iceland_Reykjavik	1	23.06.2019	N/A	Lake Ellidavatn	64.093333, -21.794167	N/A	N/A	N/A	N/A	N/A	Elliðavatn – Lake
Iceland_Reykjavik	2	23.06.2019	N/A	Elliðaa	64.098650, -21.802733	N/A	N/A	N/A	N/A	N/A	N/A
Iceland_Reykjavik	3	23.06.2019	N/A	Elliðaa	64.106533, -21.801283	N/A	N/A	N/A	N/A	N/A	N/A
Iceland_Reykjavik	4	23.06.2019	N/A	Elliðaa	64.113950, -21.799233	N/A	N/A	N/A	N/A	N/A	N/A
Iceland_Reykjavik	5	23.06.2019	N/A	Elliðaa	64.116033, -21.816367	N/A	N/A	N/A	N/A	N/A	N/A
Iceland_Reykjavik	6	23.06.2019	N/A	Elliðaa	64.117833, -21.835650	N/A	N/A	N/A	N/A	N/A	N/A
Iceland_Reykjavik	7	23.06.2019	N/A	Elliðaa	64.125450, -21.842733	N/A	N/A	N/A	N/A	N/A	main salmon fishing area
India_ Delhi	1	09.02.2018	N/A	Yamuna	28.712022, 77.232254	N/A	N/A	N/A	N/A	N/A	Y1, Wazirabad
India_ Delhi	2	09.02.2018	N/A	Yamuna	28.628363, 77.255509	N/A	N/A	N/A	N/A	N/A	Y2, ITO
India_ Delhi	3	09.02.2018	N/A	Yamuna	28.601229, 77.262050	N/A	N/A	N/A	N/A	N/A	Y3, Nizamuddin
India_ Delhi	4	09.02.2018	N/A	Yamuna	28.578037, 77.291131	N/A	N/A	N/A	N/A	N/A	Y4, Ohkla
India_ Delhi	5	09.02.2018	N/A	Yamuna	28.545266, 77.313225	N/A	N/A	N/A	N/A	N/A	Y5, Kalindi Kunj
Indonesia_ Citarum	1	23.06.2018	N/A	Upper Citarum	-7.2080014, 107.6594466	26.8	7.1	0.1	N/A	N/A	1.Lake Cisanti (the upstream of Upper Citarum River)
Indonesia_ Citarum	2	23.06.2018	N/A	Upper Citarum	-7.0738580, 107.7485388	31	7.8	0.7	N/A	N/A	2.Wangisagara (domestic upstream)
Indonesia_ Citarum	3	23.06.2018	N/A	Upper Citarum	-7.0500599, 107.7564828	28.8	7.4	0.3	N/A	N/A	3.Sasak Bejol Upstream (industry, farming)
Indonesia_ Citarum	4	23.06.2018	N/A	Upper Citarum	-7.0496007, 107.7559085	28.8	7.4	0.3	N/A	N/A	4.Sasak Bejol Downstream (industry, farming)
Indonesia_ Citarum	5	23.06.2018	N/A	Upper Citarum	-7.0157381, 107.7253655	28.6	6.6	0.1	N/A	N/A	5.Koyod (farming and sediment mining)
Indonesia_ Citarum	6	23.06.2018	N/A	Upper Citarum	-7.0065343, 107.6430958	26.8	6.1	0.1	N/A	N/A	6.Bojongsoang Upstream (Effluent of Domestic Wastewater Treatment Plant)
Indonesia_ Citarum	7	23.06.2018	N/A	Upper Citarum	-7.0065007,107.6425989	27.1	6	0.1	N/A	N/A	7.Bojongsoang Downstream (Effluent of Domestic Wastewater Treatment Plant)
Indonesia_ Citarum	8	23.06.2018	N/A	Upper Citarum	-6.979056, 107.608757	25.1	5	0.2	N/A	N/A	8.Cisirung Upstream (Effluent of Industrial Wastewater Treatment Plant)
Indonesia_ Citarum	9	23.06.2018	N/A	Upper Citarum	-6.9790189,107.6089590	24.4	4	0.25	N/A	N/A	9.Cisirung Downstream (Effluent of Industrial Wastewater Treatment Plant)
Indonesia_ Citarum	10	23.06.2018	N/A	Upper Citarum	-6.9910076,107.6261392	24.7	3.3	0.25	N/A	N/A	10.Cikapundung Rive Outlet (city downstream)
Iran_ Rudbar	1	05.07.2018	N/A	Sefidrud	36.776056, 49.399102	24.5	8.12	N/A	N/A	N/A	Manjil after the Sefidrud Dam
Iran_ Rudbar	2	05.07.2018	N/A	Sefidrud	36.799384, 49.413398	24.8	8.17	N/A	N/A	N/A	Before Rudbar
Iran_ Rudbar	3	05.07.2018	N/A	Sefidrud	36.807831, 49.412581	24.9	8.19	N/A	N/A	N/A	Urban area before the Rudbar Hospital
Iran_ Rudbar	4	05.07.2018	N/A	Sefidrud	36.817065, 49.424121	24.9	8.19	N/A	N/A	N/A	Urban area after the Rudbar Hospital
Iran_ Rudbar	5	05.07.2018	N/A	Sefidrud	36.834995, 49.440221	25.1	8.25	N/A	N/A	N/A	After Rudbar
Iraq_ Baghdad	1	22.01.2018	N/A	Tigris	33.463149, 44.305310	N/A	N/A	N/A	N/A	N/A	Fahama Tigris
Iraq_ Baghdad	2	22.01.2018	N/A	Tigris	33.428437, 44.346529	N/A	N/A	N/A	N/A	N/A	Muthana, Tigris
Iraq_ Baghdad	3	22.01.2018	N/A	Tigris	33.428437, 44.346529	N/A	N/A	N/A	N/A	N/A	Kryat, Tigris
Iraq_ Baghdad	4	22.01.2018	N/A	Tigris	33.363456, 44.367754	N/A	N/A	N/A	N/A	N/A	Adhamiya, Tigris
Iraq_ Baghdad	5	22.01.2018	N/A	Tigris	33.338914, 44.38608	N/A	N/A	N/A	N/A	N/A	Haifa Street, Tigris
Iraq_ Baghdad	6	22.01.2018	N/A	Tigris	33.296132, 44.408769	N/A	N/A	N/A	N/A	N/A	Jaderiah, Tigris
Iraq_ Baghdad	7	22.01.2018	N/A	Tigris	33.240102, 44.452124	N/A	N/A	N/A	N/A	N/A	Dora
Iraq_ Baghdad	8	22.01.2018	N/A	Diyala	33.298692, 44.537200	N/A	N/A	N/A	N/A	N/A	Diyala River upstream from the WWTP
Iraq_ Baghdad	9	22.01.2018	N/A	Diyala	33.254450, 44.529530	N/A	N/A	N/A	N/A	N/A	Diyala River first downstream from the WWTP
Iraq_ Baghdad	10	22.01.2018	N/A	Diyala	33.236695, 44.522378	N/A	N/A	N/A	N/A	N/A	Diyala River second downstream from the WWTP
Iraq_ Baghdad	11	22.01.2018	N/A	Tigris	33.216565, 44.503554	N/A	N/A	N/A	N/A	N/A	Tigris after confluence with Diyala
Iraq_ Baghdad	12	22.01.2018	N/A	Tigris	33.165957, 44.512020	N/A	N/A	N/A	N/A	N/A	Tigris after confluence with Diyala
Ireland_ Dublin	1	26/7/2018 7:13am	N/A	Daws River	53.5206, -6.269	15.4	8.461	0.92	N/A	N/A	Upstream
Ireland_ Dublin	2	26/7/2018 7:26am	N/A	Daws River	53.5205, -6.267	16.5	8.452	0.96	N/A	N/A	Upstream from the populated area
Ireland_ Dublin	3	26/7/2018 7:50am	N/A	Daws River	53.520,-6.266	15.5	8.321	1.2	N/A	N/A	Town Centre
Ireland_ Dublin	4	26/7/2018 8:10am	N/A	Daws River	53.520, -6.265	15.9	8.362	1.44	N/A	N/A	Before wastewater outlet
Ireland_ Dublin	5	26/7/2018 8:23am	N/A	Daws River	53.518, -6.261	17.2	8.537	1.44	N/A	N/A	After wastewater outlet
Ireland_ Dublin	6	26/7/2018 8:42am	N/A	Daws River	53.514,-6.2483	15.4	8.003	1.66	N/A	N/A	Roscall River (Before)
Ireland_ Dublin	7	26/7/2018 9:03am	N/A	Daws River	53.513,-6.246	15.6	8.092	1.66	N/A	N/A	Roscall River (After)
Ireland_ Dublin	8	26/7/2018 9:20am	N/A	Daws River	53.512,-6.2441	15.7	8.033	1.52	N/A	N/A	Point of interest (Before a factory)
Ireland_ Dublin	9	26/7/2018 9:42am	N/A	Daws River	53.509,-6.2362	16.3	8.063	1.52	N/A	N/A	Point of interest (After a factory)
Israel_ Alexander River	1	18.05.2019	N/A	Nabulus Tributary	32.316168, 35.014865	N/A	N/A	N/A	N/A	N/A	Peleg Yad Hanna, Stream from Karfm before WWTP
Israel_ Alexander River	2	18.05.2019	N/A	Nabulus	32.324193, 35.017219	N/A	N/A	N/A	N/A	N/A	Nabulus stream upstream from WWTP
Israel_ Alexander River	3	18.05.2019	N/A	Effluent pond	32.325142, 35.014195	N/A	N/A	N/A	N/A	N/A	Nabulus effluent, Nabulus downstream, stagnant water.
Israel_ Alexander River	4	18.05.2019	N/A	Alexander	32.345450, 34.964471	N/A	N/A	N/A	N/A	N/A	At Viker Reservoir, Alexander upstream
Israel_ Alexander River	5	18.05.2019	N/A	Alexander	32.359143, 34.961281	N/A	N/A	N/A	N/A	N/A	Alexander Stream downstream of WWTP
Israel_ Alexander River	6	18.05.2019	N/A	Alexander	32.366931, 34.908451	N/A	N/A	N/A	N/A	N/A	Mouth of estuary
Israel_ Alexander River	7	18.05.2019	N/A	Effluent pond	32.198667, 34.959375	N/A	N/A	N/A	N/A	N/A	Effluent pond along the boarder
Italy_ Rome	1	14.05.2018	N/A	Tiber	41.994976, 12.497973	N/A	N/A	76	N/A	N/A	La Celsa, collected from bank about 4.5 Km from WWTP discharge
Italy_ Rome	2	14.05.2018	N/A	Tiber	41.932794, 12.483004	N/A	N/A	77	N/A	N/A	Circolo Canottieri Aniene, private club on the bank of the river. About 5 km downstream from WWTP discharge
Italy_ Rome	3	14.05.2018	N/A	Tiber	41.910037, 12.472770	N/A	N/A	N/A	N/A	N/A	Ponte Regina Margherita, near the vatican
Italy_ Rome	4	14.05.2018	N/A	Tiber	41.901406, 12.466542	N/A	N/A	80	N/A	N/A	St Angelo Cathedral
Italy_ Rome	5	14.05.2018	N/A	Tiber	41.896181, 12.466456	N/A	N/A	N/A	N/A	N/A	Ponte Giusippe Mazinni, 250 m downstream from Santo Spirito Hopital
Italy_ Rome	6	14.05.2018	N/A	Tiber	41.887065, 12.478829	N/A	N/A	N/A	N/A	N/A	250 m downstream from Tiberina Island which contains 4 Hopitals: Ospedale Fatebenefratelli, Ospedale San Giovanni, Casa Generalizia Dell'Ordine Ospedaliero Di S. Giovanni Di Dio and Israelite Hospital Rome
Italy_ Rome	7	14.05.2018	N/A	Tiber	41.872172, 12.471529	N/A	N/A	N/A	N/A	N/A	Ponte dell'industria
Italy_ Rome	8	14.05.2018	N/A	Tiber	41.839333, 12.457834	N/A	N/A	81	N/A	N/A	Magliana, furthest downstream
Ivory Coast_ Aboisso	1	09.08.2019	N/A	Comoe River	5.286833, -3.616167	26.9	7.6	N/A	89.1	164	Vial label 4: upstream of Bonoua Town, a small village nearby
Ivory Coast_ Aboisso	2	09.08.2019	N/A	Comoe River	5.262167, -3.613360	26.8	7.75	N/A	71	157	Vial label 1: Center of Bonoua Town, receive waste waters
Ivory Coast_ Aboisso	3	09.08.2019	N/A	Comoe River	5.248833, -3.628667	27	7.5	N/A	74.5	191	Vial label 3: Downstream of Bonoua Town, receive waste water from a small village
Ivory Coast_ Aboisso	4	09.08.2019	N/A	Bia River	5.455333, -3.208333	27.13	7.3	N/A	94	147	Vial Label 5: Downstream of Aboisso Town, surrounded by cocoa and coffee farm
Ivory Coast_ Aboisso	5	09.08.2019	N/A	Bia River	5.474597, -3.202884	27.2	7.49	N/A	78	120	Vial label 2: Center of Aboisso Town, receive waste waters
Ivory Coast_ Aboisso	6	09.08.2019	N/A	Bia River	5.483833, -3.196000	27.25	7.5	N/A	86	134	Vial label 6: upstream of Aboisso Town, no inhabitants nearby
Ivory Coast_ Aboisso	7	09.08.2019	N/A	N'Zi River	5.977160, -4.839153	26.7	7.41	N/A	66	101	Vial label 7: Downstream of NzianouaTown, surrounded by banana farm at a large scale
Ivory Coast_ Aboisso	8	09.08.2019	N/A	N'Zi River	6.004132, -4.822437	26.7	7.38	N/A	44	68	Vial label 8: Center of Nzianoua Town, receive waste waters
Ivory Coast_ Aboisso	9	09.08.2019	N/A	N'Zi River	5.995667, -4.804167	26.8	7.3	N/A	76	117	Vial label 9: upstream of Nzianoua Town, no inhabitants nearby
Japan_ Kyoto	1	01.03.2019	N/A	Kamo River	35.016903, 135.791667	N/A	N/A	N/A	N/A	N/A	Kyoto Outskirts
Japan_ Kyoto	2	01.03.2019	N/A	Urban canal	35.003763, 135.771536	N/A	N/A	N/A	N/A	N/A	Kyoto City Centre
Japan_ Magome	1	01.03.2019	N/A	Magome stream	35.531265, 137.571996	N/A	N/A	N/A	N/A	N/A	Small stream flowing through Magome
Japan_ Magome	2	01.03.2019	N/A	Magome stream	35.525331, 137.568671	N/A	N/A	N/A	N/A	N/A	Small stream flowing through Magome
Kazakhstan_ Astana	1	05.06.18	N/A	Ishim	51.1652, 71.4777	13	6.5	N/A	N/A	N/A	houses, toyota center
Kazakhstan_ Astana	2	05.06.18	N/A	Ishim	51.1162, 71.6121	14	7.2	N/A	N/A	N/A	motorway, outskirts of the city
Kazakhstan_ Astana	3	05.06.18	N/A	Ishim	51.1204, 71.4456	16	7.5	N/A	N/A	N/A	Arys bridge, Akorda, Nazarbayev center, Concert hall Kazakhstan
Kazakhstan_ Astana	4	05.06.18	N/A	Ishim	51.1379, 71.4437	16	7.5	N/A	N/A	N/A	Maral bridge, city park, houses
Kazakhstan_ Astana	5	05.06.18	N/A	Ishim	51.1520, 71.4284	16.5	7.5	N/A	N/A	N/A	Karaotke bridge, city center, shops, business center, city park
Kazakhstan_ Astana	6	05.06.18	N/A	Ishim	51.1635, 71.3747	16.5	7.8	N/A	N/A	N/A	mosque, construction works
Kazakhstan_ Astana	7	05.06.18	N/A	Ishim	51.1731, 71.3318	17	7	N/A	N/A	N/A	nursing home, nothing, outskirts of the city
Kazakhstan_ Astana	8	05.06.18	N/A	Ishim	51.1934, 71.4014	18.8	8	N/A	N/A	N/A	Automobile repair shop, college, diner
Kazakhstan_ Astana	9	07.06.18	N/A	Taldykol Lake	51.142432, 71.353220	21	9	N/A	N/A	N/A	Taldykol WWTP reserviour lake, road constructions, stones, sand
Kenya_ Nairobi	1	22.03.2018	11:00:00	Nairobi	-1.243450, 36.669830	17	not tested	na	N/A	N/A	Kikuyu town, wide river valley, only small channel 1mt wide flowing, agriculture area, farming, scattered residences,water used for irrigation
Kenya_ Nairobi	2	22.03.2018	14:03:00	Nairobi	-1.274065, 36.810006	22	8	na	N/A	N/A	3 mts wide river, bamboo riparian vegetation, chiromo, University campus- tributary to Nairobi river, littered with plastics
Kenya_ Nairobi	3	22.03.2018	14:23:00	Nairobi	-1.274060, 36.809900	22.4	7.8	na	N/A	N/A	Chiromo, University campus, nairobi river fast flowing, 4 mts wide, riparian vegetation trees,
Kenya_ Nairobi	4	22.03.2018	15:40:00	Nairobi	-1.289430, 36.852360	24.1	8.4	na	N/A	N/A	ShauriMoyo/ Estleigh as bridge, river has a stench, raw sewage discharges to the river at this point, littered with plastics, Alot of apartments in the area
Kenya_ Nairobi	5	22.03.2018	16:10:00	Nairobi	-1.265030, 36.879290	25.5	8	na	N/A	N/A	Bridge beyond Moi Airbase, point source sewage discharge at this point river a about 10 mts wide, littered with plastics
Kenya_ Nairobi	6	22.03.2018	17:30:00	Nairobi	-1.243047, 36.940509	24	7.95	na	N/A	N/A	fast flowing river, raw sewage is dumped by the exhauster tanks near the bridge, farming done in the area, irrigated
Kenya_ Nairobi	7	22.03.2018	17:54:00	Ngong	-1.248632, 36.945818	24.1	8.1	na	N/A	N/A	Garbage dumped at the river bank. Ngong river, Tributary into Mbagathi river
Kenya_ Nairobi	8	22.03.2018	19:15:00	Un-named	-1.224873, 36.990419	23	8.2	na	N/A	N/A	fast flowing about 15 mts wide, few residences
Laos_ Luang Prabang	1	23.03.2018	N/A	Mekong	19.965339, 102.241807	N/A	N/A	816.37	N/A	N/A	Mekong river, collected from boat 5 km upstream from the confluence with the Nam Khan river
Laos_ Luang Prabang	2	23.03.2018	N/A	Mekong	19.927094, 102.182215	N/A	N/A	N/A	N/A	N/A	Mekong river, collected from boat 2 km upstream from the confluence with the Nam Khan river
Laos_ Luang Prabang	3	23.03.2018	N/A	Mekong	19.906973, 102.154606	N/A	N/A	N/A	N/A	N/A	Mekong river, collected from boat 500 m upstream from the confluence with the Nam Khan river
Laos_ Luang Prabang	4	23.03.2018	N/A	Nam Khan	19.883043, 102.166794	N/A	N/A	N/A	N/A	N/A	Nam Khan river, collected from the bank 2 km upstream from confluence with Mekong
Laos_ Luang Prabang	5	23.03.2018	N/A	Nam Khan	19.897770, 102.145863	N/A	N/A	N/A	N/A	N/A	Nam Khan river, collected from the bank 50 m upstream from confluence with Mekong
Laos_ Luang Prabang	6	23.03.2018	N/A	Mekong	19.899297, 102.143427	N/A	N/A	N/A	N/A	N/A	Mekong river, at the confluence with the Nam Khan River
Laos_ Luang Prabang	7	23.03.2018	N/A	Mekong	19.892477, 102.132421	N/A	N/A	N/A	N/A	N/A	Mekong River, at Luang Prabang City Centre, 500 m downstream from the Nam Khan confluence
Laos_ Luang Prabang	8	23.03.2018	N/A	Mekong	19.887887, 102.124958	N/A	N/A	N/A	N/A	N/A	Mekong River, 1 km downstream from the confluence with the Nam Khan
Laos_ Luang Prabang	9	23.03.2018	N/A	Mekong	19.872428, 102.103994	N/A	N/A	N/A	N/A	N/A	Mekong River, 2 km downstream from the confluence with the Nam Khan
Latvia_ Riga	1	23.07.2019	N/A	Daugava	56.9350594, 24.1300190	N/A	N/A	N/A	363	772	N/A
Latvia_ Riga	2	23.07.2019	N/A	Daugava	56.9437785, 24.1088024	N/A	N/A	N/A	319	678	N/A
Latvia_ Riga	3	23.07.2019	N/A	Daugava	56.9488048, 24.1005315	N/A	N/A	N/A	353	748	N/A
Latvia_ Riga	4	23.07.2019	N/A	Daugava	56.9572774, 24.0953907	N/A	N/A	N/A	335	712	N/A
Latvia_ Riga	5	23.07.2019	N/A	Pilsetas Kanals	56.9480869, 24.1172597	N/A	9.82	N/A	447	951	N/A
Latvia_ Riga	6	23.07.2019	N/A	Pilsetas Kanals	56.9436761, 24.1124606	N/A	N/A	N/A	343	729	N/A
Lesotho_ Maseru	1	18.08.2019	N/A	Mohokare	-29.24769444, 27.54808333	N/A	N/A	N/A	N/A	N/A	See sample collection log
Lesotho_ Maseru	2	18.08.2019	N/A	Mohokare	-29.28283333, 27.51188889	N/A	N/A	N/A	N/A	N/A	See sample collection log
Lesotho_ Maseru	3	18.08.2019	N/A	Mohokare	-29.30197222, 27.48938889	N/A	N/A	N/A	N/A	N/A	See sample collection log
Lesotho_ Maseru	4	18.08.2019	N/A	Mohokare	-29.30211111, 27.48827778	N/A	N/A	N/A	N/A	N/A	See sample collection log
Lesotho_ Maseru	5	18.08.2019	N/A	Mohokare	-29.29530556, 27.47341667	N/A	N/A	N/A	N/A	N/A	See sample collection log
Lesotho_ Maseru	6	18.08.2019	N/A	Mohokare	-29.29736111, 27.45538889	N/A	N/A	N/A	N/A	N/A	See sample collection log
Lesotho_ Maseru	7	18.08.2019	N/A	Mohokare	-29.32805556, 27.45069444	N/A	N/A	N/A	N/A	N/A	Upstream of the sewage treatment fascility discharge
Lesotho_ Maseru	8	18.08.2019	N/A	Mohokare	-29.32841667, 27.44969444	N/A	N/A	N/A	N/A	N/A	Downstream of the sewage treatment fascility discharge
Lesotho_ Maseru	9	18.08.2019	N/A	Mohokare	-29.35647222, 27.43547222	N/A	N/A	N/A	N/A	N/A	See sample collection log
Lesotho_ Maseru	10	18.08.2019	N/A	Mohokare	-29.35727778, 27.43633333	N/A	N/A	N/A	N/A	N/A	See sample collection log
Liberia_ Monrovia	1	28.08.2019	N/A	Mesurado River	6.324526, -10.803792	22.5	7.29	N/A	446.9	621.5	Samples were collected beneath the Zulu Dumbar bridge; near a waterside market
Liberia_ Monrovia	2	28.08.2019	N/A	Mesurado River	6.321781, -10.802123	21.7	7.72	N/A	439.2	621.2	Sampling site is a confluence (where the Stockton Creek joins the Mesurado just beneath the Gabriel Tucker bridge)
Liberia_ Monrovia	3	28.08.2019	N/A	Mesurado River	6.318445, -10.801564	21.9	7.45	N/A	436.1	612.5	Near providence Island beneath the Gabriel Tucker bridge
Liberia_ Monrovia	4	28.08.2019	N/A	Mesurado River	6.300622, -10.79263	22.7	7.63	N/A	447.5	609.4	Behind the Town hall at Jallah Town (Samples were collected near a Open defecation facility)
Liberia_ Monrovia	5	28.08.2019	N/A	Mesurado River	6.301145, -10.778124	23.5	7.53	N/A	456.7	623.6	12th Street bridge between Sinkor and Matadi (near a large settlement)
Liberia_ Monrovia	6	28.08.2019	N/A	Mesurado River	6.299875, -10.761346	22.6	7.66	N/A	444.8	613.6	Near a mangrove habitat at Old Matadi
Liberia_ Monrovia	7	28.08.2019	N/A	Mesurado River	6.299471, -10.758866	23.7	7.78	N/A	504.3	712.4	Near a mangrove habitat at Central Lakpahzee
Liberia_ Monrovia	8	28.08.2019	N/A	Mesurado River	6.291747, -10.749058	23.1	7.49	N/A	437.6	657.3	Near a large squatter settlement in Chugbor, Old Road
Liberia_ Monrovia	9	28.08.2019	N/A	Mesurado River	6.282673, -10.735363	22.8	7.63	N/A	548.7	730.2	Near and open defecation facility at Peace Island
Liberia_ Monrovia	10	28.08.2019	N/A	Mesurado River	6.280776, -10.715703	21.9	7.8	N/A	500.8	730.3	Near a mangrove habitat at Suakamore
Lithuania_ Vilnius	1	22.09.2018	N/A	Neris	54.7471442, 25.3057837	14.6	8.01	N/A	234	468	Rural location upstream from Vilnius. Surrounded by forest.
Lithuania_ Vilnius	2	22.09.2018	N/A	Un-named	54.7467651, 25.2903460	11.6	7.94	N/A	253	506	Small brook flowing into the Neris river
Lithuania_ Vilnius	3	22.09.2018	N/A	Neris	54.7442079, 25.2909159	14.2	8	N/A	214	428	200m downstream from where the small brook (point 2) joins the Neris.
Lithuania_ Vilnius	4	22.09.2018	N/A	Vilnia River	54.6804267, 25.2924689	16	7.78	N/A	227	454	Medium sized river (foss size) flowing throiugh Vilnius City centre before joining the Neris. Sample taken 1km from Neris confluence.
Lithuania_ Vilnius	5	22.09.2018	N/A	Neris	54.6886445, 25.2886629	14.2	7.61	N/A	234	468	Vilnius City Centre, taken near the National Museum.
Lithuania_ Vilnius	6	22.09.2018	N/A	Neris	54.6916707, 25.2745488	14.2	7.91	N/A	234	468	Vilnius City Centre, taken near the Stasio Vainiuno Namai.
Lithuania_ Vilnius	7	22.09.2018	N/A	Neris	54.6888843, 25.2590748	14.2	8.01	N/A	234	468	Vilnius City Centre take next to the A. Mickeviciaus g. bridge.
Lithuania_ Vilnius	8	22.09.2018	N/A	Neris	54.6728081, 25.1661966	14.2	7.95	N/A	234	468	Neris river collected approx 1km upstream from the WWTP outfall.
Lithuania_ Vilnius	9	22.09.2018	N/A	Un-named	54.6750905, 25.1655723	11.2	7.8	N/A	99	198	Small stream flowing into the Neris about 1km upstream of the WWTP.
Lithuania_ Vilnius	10	22.09.2018	N/A	Neris	54.6809129, 25.1590029	14.2	7.97	N/A	234	428	Neris river approx 500m downstream from the WWTP discharge.
Luxembourg_ Luxembourg City	1	02.03.2019	N/A	Alzette	49.6014974, 6.1452721	N/A	7.68	N/A	N/A	N/A	In city peripherie upstream of Luxembourg city.
Luxembourg_ Luxembourg City	2	02.03.2019	N/A	Alzette	49.6081370, 6.1501130	N/A	7.82	N/A	N/A	N/A	In city centre, downstream of a small WWTP
Luxembourg_ Luxembourg City	3	02.03.2019	N/A	Urban Canal	49.6083430, 6.1499140	N/A	8.82	N/A	N/A	N/A	Urban drainage
Luxembourg_ Luxembourg City	4	02.03.2019	N/A	Alzette	49.6085330, 6.1405873	N/A	9.25	N/A	N/A	N/A	Alzette upstream (1km) of Peitruss Stream
Luxembourg_ Luxembourg City	5	02.03.2019	N/A	Peitruss stream	49.6062278, 6.1356675	N/A	10.25	N/A	N/A	N/A	500m upstream from confluence with the Alzette
Luxembourg_ Luxembourg City	6	02.03.2019	N/A	Alzette	49.6113100, 6.1374015	N/A	9.75	N/A	N/A	N/A	On edge of city centre
Luxembourg_ Luxembourg City	7	02.03.2019	N/A	Alzette	49.6469548, 6.1328927	N/A	8.11	N/A	N/A	N/A	Upstream of WWTP (1km)
Luxembourg_ Luxembourg City	8	02.03.2019	N/A	Alzette	49.6547974, 6.1298340	N/A	7.37	N/A	N/A	N/A	Downstream of WWTP (1km)
Malaysia_ Kajang	1	22.03.2018	09:30:00	Langat	2.820556, 101.655833	28	6.54	N/A	N/A	N/A	Dumping site, oil palm plantation
Malaysia_ Kajang	2	22.03.2018	10:10:00	Langat	2.824444, 101.665556	26.1	6.91	N/A	N/A	N/A	Oil palm plantation, construction site
Malaysia_ Kajang	3	22.03.2018	11:15:00	Langat	2.841667, 101.679444	27.1	7.04	N/A	N/A	N/A	Oil palm plantation, project site, close to main road
Malaysia_ Kajang	4	22.03.2018	11:40:00	Langat	2.853056, 101.680556	27	6.89	N/A	N/A	N/A	Banana plantation area, restaurants, close to main road
Malaysia_ Kajang	5	22.03.2018	12:50:00	Langat	2.918141, 101.758995	27.1	7.3	N/A	N/A	N/A	Residental area, restaurants, close to main road
Malaysia_ Kajang	6	22.03.2018	13:20:00	Langat	2.924444, 101.765000	26.6	7.05	N/A	N/A	N/A	River cleaning project, residental area
Malaysia_ Kajang	7	22.03.2018	14:25:00	Langat	2.931592, 101.775759	27.2	7.18	N/A	N/A	N/A	Residential area, university
Malaysia_ Kajang	8	22.03.2018	15:15:00	Langat	2.990230, 101.787105	27.6	6.85	N/A	N/A	N/A	Residential area, city centre, train station
Malaysia_ Kajang	9	22.03.2018	15:45:00	Langat	3.014269, 101.770262	28.6	7.08	N/A	N/A	N/A	Industrial area, factory, project site, residential area
Malaysia_ Kajang	10	22.03.2018	17:05:00	Langat	3.215278, 101.883611	22.9	6.83	N/A	N/A	N/A	Reserved site
Mali_ Bamako	1	15.08.2019	N/A	Diafaranako	12.660567, -8.035023	N/A	N/A	N/A	N/A	N/A	N/A
Mali_ Bamako	2	15.08.2019	N/A	Diafaranako	12.644004, -8.014215	N/A	N/A	N/A	N/A	N/A	N/A
Mali_ Bamako	3	15.08.2019	N/A	Diafaranako	12.630466, -8.001838	N/A	N/A	N/A	N/A	N/A	N/A
Mali_ Bamako	4	15.08.2019	N/A	Niger	12.615861, -8.018689	N/A	N/A	N/A	N/A	N/A	N/A
Mali_ Bamako	5	15.08.2019	N/A	Small Canal	12.616611, -8.019172	N/A	N/A	N/A	N/A	N/A	N/A
Mali_ Bamako	6	15.08.2019	N/A	Niger	12.633927, -7.967952	N/A	N/A	N/A	N/A	N/A	N/A
Mali_ Bamako	7	15.08.2019	N/A	Bankoni	12.652894, -7.958116	N/A	N/A	N/A	N/A	N/A	N/A
Mali_ Bamako	8	15.08.2019	N/A	Tienkole	12.654419, -7.956836	N/A	N/A	N/A	N/A	N/A	N/A
Mali_ Bamako	9	15.08.2019	N/A	Bankoni	12.650268, -7.956252	N/A	N/A	N/A	N/A	N/A	N/A
Mexio_ Puerto Vallarta	1	05.05.2018	N/A	Ameca	20.6821368, -105.2786387	na	8.48	N/A	2204	4080	Collected km upstream from the mouth of the river with the Pacific ocean. May be salt water. Collected at a location with numerous large resorts (most of which have their own wastewater treatment systems)
Mexio_ Puerto Vallarta	2	05.05.2018	N/A	Ameca	20.7044185, -105.2482184	na	8.68	N/A	180	360	Downstream of the town of Las Juntas, near the Puerto Vallarta Airport, approx 8.5 km (river distance) from the coast.
Morocco_ Tangier-Tetuan	1	05.01.2019	N/A	Hajera	35.572761, -5.339752	N/A	N/A	N/A	N/A	N/A	Tetouan bridge, taken approx 6km from the Medditerrian
Morocco_ Tangier-Tetuan	2	05.01.2019	N/A	Maleh	35.638259, -5.280281	N/A	N/A	N/A	N/A	N/A	Taken 100 m from the Mediterranean in a coastal lagoon.
Morocco_ Tangier-Tetuan	3	05.01.2019	N/A	Ouerrha	34.565033, -5.250849	N/A	N/A	N/A	N/A	N/A	ponded water in stream close to being dry
Morocco_ Tangier-Tetuan	4	05.01.2019	N/A	Sebou	34.284143, -5.116990	N/A	N/A	N/A	N/A	N/A	Sebou Riover - large fast flowing
Morocco_ Tangier-Tetuan	5	05.01.2019	N/A	Fes	34.043658, -5.050696	N/A	N/A	N/A	N/A	N/A	Taken in city of Fez
Morocco_ Tangier-Tetuan	6	05.01.2019	N/A	Un-named	33.779825, -5.943624	N/A	N/A	N/A	N/A	N/A	Small, un-named muddy river. Taken in village of Douar Ben Nasser
Netherlands_ Utrecht	1	31.03.2018	10:58:00	Kromme	52.07838, 5.14947	na	na	na	N/A	N/A	Kromme Rijn (KR) upstream point 1
Netherlands_ Utrecht	2	31.03.2018	11:16:00	Kromme	52.08104, 5.12537	na	na	na	N/A	N/A	Ledig Erf (LE) upstream point 2 (before split Kromme Rijn in 3 canals)
Netherlands_ Utrecht	3	31.03.2018	11:36:00	Vecht	52.09853, 5.11387	na	na	na	N/A	N/A	Weerd Sluis (WS) upstream point 3 (after 3 canals meet again)
Netherlands_ Utrecht	4	31.03.2018	11:48:00	Vecht	52.10081, 5.11172	na	na	na	N/A	N/A	Zwarte Water (ZW) upstream point 4
Netherlands_ Utrecht	5	31.03.2018	11:57:00	Vecht	52.10641, 5.10731	na	na	na	N/A	N/A	Roode Brug (RB) upstream point 5
Netherlands_ Utrecht	6	31.03.2018	12:12:00	Vecht	52.11107, 5.10191	na	na	na	N/A	N/A	Marnix Brug (MB) downstream point 1
Netherlands_ Utrecht	7	31.03.2018	12:32:00	Vecht	52.11883, 5.08559	na	na	na	N/A	N/A	Keizer Brug (KB) downstream point 2
Netherlands_ Utrecht	8	31.03.2018	12:46:00	Vecht	52.12738, 5.0698	na	na	na	N/A	N/A	Oud Zuilen (OZ) downstream point 3
Netherlands_ Utrecht	9	31.03.2018	13:01:00	Vecht	52.133, 5.05995	na	na	na	N/A	N/A	N404 downstream point 4
New Zealand	1	16.11.2018	N/A	Waitangi	-35.278214, 174.051081	N/A	6.97	N/A	N/A	N/A	Waitangi River, Northland, NZ. Site 1 is just downstream of the main road bridge. The site is upstream (just) of the Harura Falls. (~10 m). River is ~ 15 m wide at this point with a good flow of water.
New Zealand	2	16.11.2018	N/A	Waitangi	-35.287053, 174.024903	N/A	7.47	N/A	N/A	N/A	Waitangi River, Northland, NZ. Site 2 is downstream od the Haurura Falls by ~ 200 m. The sample was collected next to a small public car park next to the entrance to the Human Falls Earth Citizens Retreat. Assumption is that the river is partly tidal downstream of the Harura Falls with the Pacific Ocean now mixing with the freshwater here. Water is more still here and the river is wide.
New Zealand	3	16.11.2018	N/A	Waitangi	-35.288750, 174.010864	N/A	6.7	N/A	N/A	N/A	Waitangi River, Northland, NZ. Site 3 is located upstream of both Sites 1 and 2. The location is a popular fishing area with a series of small waterfalls, ~1.5 m high. The river is ~ 20 m wide at this point. Good flow.
New Zealand	4	16.11.2018	N/A	Waitangi	-35.299550, 173.961558	N/A	6.7	N/A	N/A	N/A	Waitangi River, Northland, NZ. Site 4 is upstream of Sites 1,2 and 3 and just downstream of where the Waitangi River splits into two smaller rivers upstream. The site is close to the junction of the the 11 road with Highway 1. It is upstream of a large quarry industry and just next to a small car park. Signs of animal farming around here. The current is not strong. Gentle Flow. The river is ~1-1.…
Nigeria_ Lagos	1	25.05.2018	11.03 AM	Wastewater	6.610750, 3.362889	28.2	9.59	N/A	281	N/A	Alausa Sewage treatment
Nigeria_ Lagos	3	25.05.2018	1.30 PM	Stormwater	6.608083, 3.355583	28.1	9.2	N/A	445	N/A	Storm water/ underground discharge from Alausa STP
Nigeria_ Lagos	4	25.05.2018	1.45pm	Wastewater	6.608083, 3.355583	28.6	9.28	N/A	766	N/A	Chamber inside oregun Sewage dischartge point
Nigeria_ Lagos	5	25.05.2018	2.00pm	Treated Wastewater	6.606389, 3.355139	28.9	8.83	N/A	766	N/A	outlet of discharge at oregun Sewage discharge point
Nigeria_ Lagos	6	25.05.2018	1.01pm	Urban Canal	6.621417, 3.346222	29	8.83	N/A	755	N/A	Surulere industrial Estate Road
Nigeria_ Lagos	8	25.05.2018	12.15PM	Urban Canal	6.610917, 3.344806	29.7	10.46	N/A	459	N/A	Adeniyi Jones Junction 1
Nigeria_ Lagos	9	25.05.2018	12.23pm	Urban Canal	6.610917, 3.344806	28.9	10.11	N/A	936	N/A	Adeniyi Jones Junction 2
Nigeria_ Lagos	11	25.05.2018	11.33am	Urban Canal	6.643944, 3.352278	30.3	9.99	N/A	730	N/A	Channel along the back of Coca Cola Bottling Company. Mechanic Village 1
Nigeria_ Lagos	12	25.05.2018	11.45am	Urban Canal	6.609778, 3.350778	29.7	9.82	N/A	743	N/A	Channel along the back of Coca Cola Bottling Company. Mechanic Village 2
Nigeria_ Lagos	13	25.05.2018	12 NOON	Urban Canal	6.608222, 3.351833	30	10.03	N/A	645	N/A	New Alade Market
Nigeria_ Lagos	14	25.05.2018	2.10pm	Odo-Iya Alaro River	6.606722, 3.354750	30	9.26	N/A	688	N/A	Samples collected before joining Oregun Sewage discharge point
Nigeria_ Lagos	16	25.05.2018	2.58PM	Odo-Iya Alaro River	6.595167, 3.363778	30	9.22	N/A	698	N/A	Opebi link road
Nigeria_ Lagos	17	25.05.2018	3.23PM	Odo-Iya Alaro River	6.580000, 3.372917	29.3	9.95	N/A	581	N/A	Odo Iya Alaro (Under bridge)
Nigeria_ Lagos	18	25.05.2018	3.48PM	Odo-Iya Alaro River	6.577333, 3.375750	30.1	9.15	N/A	826	N/A	End of olatunji Street, Ojota
Nigeria_ Lagos	19	25.05.2018	3.58PM	Odo-Iya Alaro River	6.576249, 3.377155	29.5	9.13	N/A	785	N/A	End of Alhaji Amoo Street, Ojota
Nigeria_ Lagos	20	25.05.2018	4.09PM	Odo-Iya Alaro River	6.575806, 3.377731	28.5	9.11	N/A	714	N/A	End of Victoria Street, Ojota
Nigeria_ Lagos	21	25.05.2018	4.36PM	Odo-Iya Alaro River	6.567556, 3.393917	28.7	9.94	N/A	443	N/A	Before Ogudu Bridge
Nigeria_ Lagos	22	25.05.2018	4.50PM	Odo-Iya Alaro River	6.567500, 3.395583	28.5	9.8	N/A	437	N/A	Ogudu bridge before joining Lagos Lagoos
Northern Ireland_ Belfast	1	06.03.2019	N/A	Lagan	54.5630423, -5.9347697	N/A	7.52	N/A	N/A	N/A	1km upstream of the main WWTP effluent outfall for Belfast.
Northern Ireland_ Belfast	2	06.03.2019	N/A	Lagan	54.5687180, -5.9279540	N/A	7.67	N/A	N/A	N/A	1km downstream of the WWTP effluent outfall.
Northern Ireland_ Belfast	3	06.03.2019	N/A	Lagan	54.5749446, -5.9307732	N/A	7.54	N/A	N/A	N/A	N/A
Northern Ireland_ Belfast	4	06.03.2019	N/A	Lagan	54.5829310, -5.9220690	N/A	7.65	N/A	N/A	N/A	N/A
Northern Ireland_ Belfast	5	06.03.2019	N/A	Lagan	54.5895681, -5.9204460	N/A	7.51	N/A	N/A	N/A	N/A
Northern Ireland_ Belfast	6	06.03.2019	N/A	Lagan	54.5958594, -5.9128587	N/A	7.48	N/A	N/A	N/A	N/A
Northern Ireland_ Belfast	7	06.03.2019	N/A	Lagan	54.6011701, -5.9202985	N/A	7.48	N/A	N/A	N/A	Taken 2m upstream of the River Lagan tidal weir.
Norway_ Donna	1	01.09.18	N/A	N/A	66.110426, 12.516980	N/A	N/A	N/A	N/A	N/A	Small stream, upstream of the city of Solfjellsjoen
Norway_ Donna	2	01.09.18	N/A	N/A	66.108549, 12.487094	N/A	N/A	N/A	N/A	N/A	Small stream, downstream of the city of Solfjellsjoen
Pakistan_ Lahore	1	22.03.2018	11:06:00	Ravi	31.721694, 74.470202	23.2	7.84	na	N/A	119	Electrical Conductivity (uS/cm): 119
Pakistan_ Lahore	2	22.03.2018	12:36:00	Ravi	31.611362, 74.301741	26	7.14	na	N/A	535	Electrical Conductivity (uS/cm): 535
Pakistan_ Lahore	3	22.03.2018	13:18:00	Ravi	31.577498, 74.269993	26.1	7.21	na	N/A	486	Electrical Conductivity (uS/cm): 486
Pakistan_ Lahore	4	22.03.2018	14:34:00	Ravi	31.558274, 74.246851	25.3	7.32	na	N/A	428	Electrical Conductivity (uS/cm): 428
Pakistan_ Lahore	5	22.03.2018	15:26:00	Ravi	31.551991, 74.246427	25	7.2	na	N/A	467	Electrical Conductivity (uS/cm): 467
Pakistan_ Lahore	6	22.03.2018	16:18:00	Ravi	31.541274, 74.240158	26	7.09	na	N/A	1032	Electrical Conductivity (uS/cm): 1032
Pakistan_ Lahore	7	22.03.2018	16:55:00	Ravi	31.539504, 74.239560	25.5	7.25	na	N/A	993	Electrical Conductivity (uS/cm): 993
Pakistan_ Lahore	8	22.03.2018	17:40:00	Ravi	31.473199, 74.180180	24.5	7.29	na	N/A	600	Electrical Conductivity (uS/cm): 600
Pakistan_ Lahore	9	22.03.2018	18:18:00	Ravi	31.467915, 74.176320	26	7.34	na	N/A	1352	Electrical Conductivity (uS/cm): 1352
Panama_ Panama City	1	04.08.2019	N/A	Abajo	9.06659, -79.5524	N/A	N/A	N/A	N/A	N/A	Villa Cardenas: Indigenous (Embera) villages and land. Small holdings, poor area, some trash in river, clear-looking water, not many habitants upstream
Panama_ Panama City	2	04.08.2019	N/A	Abajo	9.03532, -79.52423	N/A	N/A	N/A	N/A	N/A	Condado del Rey: Quite new area of middle class housing estates, close to highway, and close to a large new mall
Panama_ Panama City	3	04.08.2019	N/A	Abajo	9.02521, -79.50951	N/A	N/A	N/A	N/A	N/A	San Miguelito: Lots of construction work, new over-ground metro, lots of workshops and garages industrial estates etc. Fresh concrete in the water, trash, mud etc
Panama_ Panama City	4	04.08.2019	N/A	Abajo	9.02015, -79.49981	N/A	N/A	N/A	N/A	N/A	La Pulida: This is a managed waterway flowing through mixed neighbourhood of residential, shopping and small-scale mechical workshops
Panama_ Panama City	5	04.08.2019	N/A	Abajo	9.01475, -79.48953	N/A	N/A	N/A	N/A	N/A	Carmen Cecilia: Residential area, no major industries or shops seen in the area, but upstream there is a cleaning product manufacturer. I noticed a homeless community living under the bridge.
Panama_ Panama City	6	04.08.2019	N/A	Abajo	9.0133, -79.48579	N/A	N/A	N/A	N/A	N/A	Puente del Rey: The last site before the river might be influenced tidally. I saw no evidence of tidal influence. Flows next to a park. Water looks clear. Lots of wildlife. Interestingly, this is the oldest standing bridge in the region, constrcuted in the early 1600's located in the old city of Panama La Vieja that was sacked by Henry Morgan
Peru_ Huancayo	1	17.07.2019	N/A	CHIA	-11.885645, -75.262127	9.72	8.83	1.12	225	450	Presence of fish farms, urban settlement, recreational activity.
Peru_ Huancayo	2	17.07.2019	N/A	CUNAS	-12.055247266446807, -75.27697315968007	15.46	8.84	4.15	244	489	Urban area, wastewater discharge, meat industry.
Peru_ Huancayo	3	17.07.2019	N/A	SHULLCAS	-12.070218504235505, -75.2323324710989	15.51	7.94	1.5	406	811	Hospital wastewater, pig farming and urban area, presence of solid waste
Peru_ Huancayo	4	17.07.2019	N/A	MANTARO	-12.091515810527445, -75.23183624050496	13.27	8.51	31.35	361	722	Agricultural area, bridge construction, main river basin with water running through areas of mining influenc
Peru_ Huancayo	5	17.07.2019	N/A	MIRAFLORES	-12.131432031203909, -75.17047739529782	10.37	8.29	0.31	97	193	Fish farm, cattle ranching, forest area, recreational activity
Philippines_ Manila	1	06.08.2019	N/A	Marikina	14.679613, 121.109691	N/A	N/A	N/A	N/A	N/A	Batasan- San Mateo
Philippines_ Manila	2	06.08.2019	N/A	Marikina	14.656467, 121.096216	N/A	N/A	N/A	N/A	N/A	Tomana, Marikina City
Philippines_ Manila	3	06.08.2019	N/A	Marikina	14.628273, 121.082546	N/A	N/A	N/A	N/A	N/A	River Bank, Marilina City (greater manila)
Philippines_ Manila	4	06.08.2019	N/A	Marikina	14.619984, 121.080830	N/A	N/A	N/A	N/A	N/A	Olandes, Marikina 1 City (before sewage treatment plant)
Philippines_ Manila	5	06.08.2019	N/A	Marikina	14.619618, 121.079955	N/A	N/A	N/A	N/A	N/A	Marikina at the discharge point of the treated wastewater from Olandes Sewage treatment plant.
Philippines_ Manila	6	06.08.2019	N/A	Marikina	14.619283, 121.079567	N/A	N/A	N/A	N/A	N/A	Olandes, Marikina City 3, after sewage treatment plant
Philippines_ Manila	7	06.08.2019	N/A	Marikina	14.603933, 121.089233	N/A	N/A	N/A	N/A	N/A	Bagong Bayan, Quezon City
Philippines_ Manila	8	06.08.2019	N/A	Manggahan Floodway	14.597417, 121.090150	N/A	N/A	N/A	N/A	N/A	Mangahan, Pasig City
Philippines_ Manila	9	06.08.2019	N/A	Marikina	14.590333, 121.083067	N/A	N/A	N/A	N/A	N/A	Rosario, Pasig City
Philippines_ Manila	10	06.08.2019	N/A	Marikina	14.619272, 121.079597	N/A	N/A	N/A	N/A	N/A	Riverfront, Pasig City, Downstream from Mrcery Drug Corp. Main Facility
Poland_ Suwalki	1	22.09.2018	N/A	Czarna Hancza	54.1182988, 22.8921165	11.2	7.73	N/A	280	544	5 km upstream of Suwalki, Polad. Small river.
Poland_ Suwalki	2	22.09.2018	N/A	Czarna Hancza	54.1061798, 22.9194123	9.2	7.71	N/A	281	580	In the city peripherie
Poland_ Suwalki	3	22.09.2018	N/A	Czarna Hancza	54.0996584, 22.9202016	10.2	7.79	N/A	280	560	City Centre (Suwalki)
Poland_ Suwalki	4	22.09.2018	N/A	Czarna Hancza	54.0937576, 22.9365533	10	7.78	N/A	281	N/A	City Southern Peripherie - approxinately 5km upstream of the WWTP.
Poland_ Suwalki	5	22.09.2018	N/A	Czarna Hancza	54.0835328, 22.9802665	12	7.75	N/A	344	688	6 km south of the city- approximately 1km downstream of the WWTP.
Portugal_ Lisbon	1	22.03.2018	09:00:00	Trancão	38.906020, -9.124300	12.1	7.07	1.299	N/A	N/A	Upstream of the urban area of Bucelas (25 km north of Lisbon), with abandoned agricultural land on both margins (east and west).
Portugal_ Lisbon	2	22.03.2018	09:30:00	Trancão	38.904370, -9.122230	13.2	7.1	1.299	N/A	N/A	Town perimeter, downstream of the confluence with Boição brook that flows from Santiago dos Velhos (38.949247, -9.106874), northeast of Bucelas.
Portugal_ Lisbon	3	22.03.2018	10:15:00	Trancão	38.900890, -9.122390	13.4	7.03	1.299	N/A	N/A	Town centre (Bucelas), upstream of sand/silica/limestone processing plant (Areipor LDA) on the east margin.
Portugal_ Lisbon	4	22.03.2018	11:00:00	Trancão	38.897340, -9.121160	13.2	7.08	1.299	N/A	N/A	Downstream of town centre (Bucelas) and downstream of sand/silica/limestone processing plant (Areipor LDA) on the east margin. There is an urban and industrial waste treatment plant nearby (west margin), but it is not immediately next to the river.
Portugal_ Lisbon	5	22.03.2018	11:50:00	Trancão	38.893680, -9.123740	13.9	7	1.299	N/A	N/A	Upstream of wastewater treatment plant (downstream of town perimeter).
Portugal_ Lisbon	6	22.03.2018	12:30:00	Trancão	38.891760, -9.124880	13.4	7.09	1.299	N/A	N/A	Downstream of wastewater treatment plant (downstream of town perimeter).
Portugal_ Lisbon	7	22.03.2018	13:40:00	Trancão	38.875945, -9.131276	16.4	7.03	1.299	N/A	N/A	Downstream of urban area flowing through semi-natural landscape (motorway to the west). About 5 km upstream from the confluence with River Loures and 11 km from the confluence with River Tagus (north of Vasco da Gama bridge).
Portugal_ Madiera	1	25.11.2018	N/A	Un-named	32.771909, -16.831875	12.6	7.48	N/A	229	458	Porto da Cruz, in city outskirts, most upstream of the northern river, flowing out of the mountains
Portugal_ Madiera	2	25.11.2018	N/A	Un-named	32.772687, -16.829797	12.6	7.51	N/A	229	458	Porto da Cruz, in city centre, northern river, flowing out of the mountains
Portugal_ Madiera	3	25.11.2018	N/A	Un-named	32.774291, -16.828555	12	7.61	N/A	230	460	Porto da Cruz, in city centre, northern river, most downstream, about 100 m from the ocean, flowing out of the mountains
Portugal_ Madiera	D	25.11.2018	N/A	Un-named	32.772175, -16.827283	11	7.47	N/A	146	292	Porto da Cruz, Central river, in the city centre, flowing out of the mountains with a few homes scattered along the hillsides and buildings in the city.
Portugal_ Madiera	E	25.11.2018	N/A	Un-named	32.767924, -16.822712	11.8	7.74	N/A	253	524	porto da Cruz, Most southerly stream, flowing out of the mountains with a few homes scattered along the hillsides.
Romania_ Bucharest	1	24.04.2019	N/A	Dambovita	44.4456566, 26.0471118	13.7	8.71	N/A	222	472	A
Romania_ Bucharest	2	24.04.2019	N/A	Dambovita	44.4359730, 26.0747436	13.9	8.64	N/A	228	485	B, Taken downstream from a large hospital.
Romania_ Bucharest	3	24.04.2019	N/A	Dambovita	44.4336922, 26.0844391	13.8	8.61	N/A	241	512	C
Romania_ Bucharest	4	24.04.2019	N/A	Dambovita	44.4333259, 26.0896449	13.7	8.61	N/A	237	504	D
Romania_ Bucharest	5	24.04.2019	N/A	Dambovita	44.4288948, 26.1011764	13.8	8.52	N/A	241	512	E
Romania_ Bucharest	6	24.04.2019	N/A	Dambovita	44.4261054, 26.1044527	13.7	8.53	N/A	244	519	F
Romania_ Bucharest	7	24.04.2019	N/A	Dambovita	44.4171569, 26.1135149	13.7	8.54	N/A	248	522	G
Romania_ Bucharest	8	24.04.2019	N/A	Dambovita	44.4117442, 26.1193222	13.8	8.57	N/A	237	504	H
Romania_ Bucharest	9	24.04.2019	N/A	Dambovita	44.4067002, 26.1306820	13.7	8.56	N/A	240	510	I
Russia_ Moscow	1	05.08.2019	N/A	Moskva	55.745289, 37.535541	N/A	N/A	N/A	N/A	N/A	N/A
Russia_ Moscow	2	05.08.2019	N/A	Moskva	55.749148, 37.624766	N/A	N/A	N/A	N/A	N/A	N/A
Russia_ Moscow	3	05.08.2019	N/A	Yauza	55.749402, 37.648750	N/A	N/A	N/A	N/A	N/A	N/A
Russia_ Moscow	4	05.08.2019	N/A	Moskva	55.685393, 37.664067	N/A	N/A	N/A	N/A	N/A	N/A
Russia_ Moscow	5	05.08.2019	N/A	Moskva	55.639034, 37.744643	N/A	N/A	N/A	N/A	N/A	N/A
Rwanda_ Kigali	1	17.08.2019	N/A	Nyabugogo	-1.867409, 30.088960	N/A	N/A	N/A	N/A	N/A	Nyacyonga Market
Rwanda_ Kigali	2	17.08.2019	N/A	Nyabugogo	-1.891672, 30.070136	N/A	N/A	N/A	N/A	N/A	Kabuye Sugar
Rwanda_ Kigali	3	17.08.2019	N/A	Nyabugogo	-1.904411, 30.053914	N/A	N/A	N/A	N/A	N/A	Phoenix Metal
Rwanda_ Kigali	4	17.08.2019	N/A	Nyabugogo	-1.917718, 30.049730	N/A	N/A	N/A	N/A	N/A	Societe Rwandaise de Chaussure
Rwanda_ Kigali	5	17.08.2019	N/A	Nyabugogo	-1.939035, 30.044001	N/A	N/A	N/A	N/A	N/A	Bridge, Nyabugogo Taxi park
Rwanda_ Kigali	6	17.08.2019	N/A	Nyabugogo	-1.943195, 30.033744	N/A	N/A	N/A	N/A	N/A	Bridge, 20 m downstream from the confluence with the Yanzi River.
Rwanda_ Kigali	7	17.08.2019	N/A	Nyabugogo	-1.947442, 30.021470	N/A	N/A	N/A	N/A	N/A	Bridge N4
Rwanda_ Kigali	8	17.08.2019	N/A	Nyabugogo	-1.946412, 30.012737	N/A	N/A	N/A	N/A	N/A	Nzove Coprtatives
Scotland_ Glasgow	1	04.05.2018	N/A	Clyde	55.825935, -4.164629	11.3	7.73	14	N/A	N/A	Cambuslang, Village outside of Glasgow
Scotland_ Glasgow	2	04.05.2018	N/A	Clyde	55.844097, -4.203049	11.3	7.58	N/A	N/A	N/A	Cuningar Woodland
Scotland_ Glasgow	3	04.05.2018	N/A	Clyde	55.837172, -4.209509	11.2	7.56	N/A	N/A	N/A	Dalmarnock Bridge
Scotland_ Glasgow	4	04.05.2018	N/A	Clyde	55.835943, -4.215648	11.1	7.52	N/A	N/A	N/A	500 m Upstream from WWTP discharge
Scotland_ Glasgow	5	04.05.2018	N/A	Clyde	55.833875, -4.222108	12.8	7.2	N/A	N/A	N/A	River Clyde where WWTP effluent discharges
Scotland_ Glasgow	6	04.05.2018	N/A	Clyde	55.838432, -4.222562	11.6	7.46	N/A	N/A	N/A	500 m downstream from WWTP discharge
Scotland_ Glasgow	7	04.05.2018	N/A	Clyde	55.840833, -4.227180	10.9	7.59	N/A	N/A	N/A	a728 Bridge
Scotland_ Glasgow	8	04.05.2018	N/A	Clyde	55.8500687, -4.2402749	11.3	7.42	N/A	N/A	N/A	City Centre (brewery across the river from this site)
Scotland_ Glasgow	9	04.05.2018	N/A	Clyde	55.8522626, -4.2451087	11.2	7.74	15	N/A	N/A	City Centre at the tidal weir
Serbia_ Belgrade	1	23.03.2019	N/A	Danube	44.8484589, 20.4133970	12.5	8.31	6469.74	207	440	G House boats
Serbia_ Belgrade	2	23.03.2019	N/A	Danube	44.8222601, 20.4340651	12.4	8.29	6469.74	230	489	E, Downstream of a millitary installation. Houseboats
Serbia_ Belgrade	3	23.03.2019	N/A	Danube	44.8307971, 20.4592611	12.2	8.3	6469.74	238	506	C
Serbia_ Belgrade	4	23.03.2019	N/A	Danube	44.8277432, 20.4771611	12.2	8.35	6469.74	233	495	B
Serbia_ Belgrade	5	23.03.2019	N/A	Danube	44.8285151, 20.4913091	12.2	8.29	6469.74	208	442	A
Serbia_ Belgrade	6	23.03.2019	N/A	Sava	44.7965830, 20.4263902	12.6	8.21	2275.97	218	452	K, houseboats and floating restaurants
Serbia_ Belgrade	7	23.03.2019	N/A	Sava	44.7964666, 20.4324983	12.5	8.23	2275.97	220	468	J
Serbia_ Belgrade	8	23.03.2019	N/A	Sava	44.8091648, 20.4485362	12.5	8.34	2275.97	227	482	I
Serbia_ Belgrade	9	23.03.2019	N/A	Sava	44.8163352, 20.4489000	12.5	8.37	2275.97	232	493	H, houseboats
Serbia_ Belgrade	10	23.03.2019	N/A	Sava	44.8191368, 20.4448428	12.4	8.38	2275.97	210	446	D, houseboats
Sierra Leone_ Bo	1	18.08.2018	N/A	Mahayei Stream (Jembeh)	7.922290, -11.377730	23.4	5.44	N/A	228	N/A	A laundry site; close to cocoa plantation; mining activities close to the stream.
Sierra Leone_ Bo	2	18.08.2018	N/A	Mahayei Stream (Jembeh)	7.93392, -11.39021	24.4	6.87	N/A	304	N/A	Stream entering point into the Sewa River; mining activities with machines.
Sierra Leone_ Bo	3	18.08.2018	N/A	Bawah Stream (Gelehun)	8.10312, -11.41946	23.4	6.45	N/A	300	N/A	Laundering activities; entering point into the stream of a runoff from the community.
Sierra Leone_ Bo	4	18.08.2018	N/A	Bawah Stream (Gelehun)	8.10346, -11.41939	22.4	6.20	N/A	299	N/A	Left side of the bridge there is open dumpsite by the stream
Sierra Leone_ Bo	5	18.08.2018	N/A	Bawah Stream (Gelehun)	8.10413, -11.41917	22.4	6.03	N/A	291	N/A	A forested vegetation area.
Sierra Leone_ Bo	6	18.08.2018	N/A	Sewa River (Jembeh)	7.92455, -11.42247	23.4	7.10	N/A	380	N/A	Sand mining and cassava gardening along the river basin.
Sierra Leone_ Bo	7	18.08.2018	N/A	Sewa River (Jembeh)	7.92361, -11.42743	23.4	6.86	N/A	366	N/A	Laundering and sand mining very close to the town (Jembeh).
Sierra Leone_ Bo	8	18.08.2018	N/A	Sewa River (Gondama)	7.87029, -11.70759	23.4	7.09	N/A	379	N/A	Collected at the center between two big communities (Gondama and Ngelehun); under the bridge.
Sierra Leone_ Bo	9	18.08.2018	N/A	Sewa River (Gondama)	7.87042, -11.70804	24.4	6.98	N/A	0.00456	N/A	Where Sierra Leone Water Company (SALWACO) dam’s wastewater enters the river; close to the new bridge.
Sierra Leone_ Bo	10	18.08.2018	N/A	Sewa River (Gondama)	7.87033, -11.70791	22.4	6.79	N/A	0.00372	N/A	Under the newly constructed bridge; close to the dam.
Slovakia_ Bratislava	1	3_02_2019	N/A	Danube	48.1394545, 17.1028724	2.1	7.72	N/A	298	596	Taken in Bratislava City Centre neat Bratislava Castle.
Slovakia_ Bratislava	2	3_02_2019	N/A	Danube	48.1381998, 17.1300432	2.1	7.71	N/A	305	610	Taken in the eastern edge of Bratilava city centre
Slovakia_ Bratislava	3	3_02_2019	N/A	Urban drainage	48.1394856, 17.1205224	3.8	7.65	N/A	318	636	Urban drainage entering the Danube from Bratislava city centre. Water taken out of a pipe before entering Danube.
Slovakia_ Bratislava	4	3_02_2019	N/A	Little Dabube	48.1354665, 17.1834530	2	7.63	N/A	296	590	Medium-sized river branching off of the Danube. Taken 500 m upstream from an oil rerfinery.
Slovakia_ Bratislava	5	3_02_2019	N/A	Urban drainage	48.1333965, 17.1881868	14	7.19	N/A	357	714	Stream flowing from an oil refinery. Taken 50m upstream from joining the Little Danube.
Slovakia_ Bratislava	6	3_02_2019	N/A	Little Dabube	48.1403937, 17.1920820	2	7.58	N/A	305	610	Downstream 1km of confluence with the stream from the oil refinery.
Slovakia_ Bratislava	7	3_02_2019	N/A	Little Dabube	48.1479500, 17.2060832	1.8	7.63	N/A	305	610	Upstream 1.5 km of a WWTP (which appears to pump effluent away from the Little Danube.
Slovakia_ Bratislava	8	3_02_2019	N/A	Little Dabube	48.1544699, 17.2293939	2	7.61	N/A	294	596	Downstream 100m of a WWTP (which appears to pump effluent away from the Little Danube.
Slovenia_ Ljubljana	1	22.03.2018	08:40:00	Ljubljanica	45.975000, 14.419047	4.8	8.05	63.8	N/A	N/A	Podpec, before the city of Ljubljana, from the bridge, central
Slovenia_ Ljubljana	2	22.03.2018	09:20:00	Ljubljanica	46.035338, 14.508470	5.8	8.02	64.8	N/A	N/A	Livada, start of the city, from the bridge, central
Slovenia_ Ljubljana	3	22.03.2018	09:55:00	Ljubljanica	46.045373, 14.505794	6.5	7.95	72.2	N/A	N/A	Trnovo, in the city, from the bank
Slovenia_ Ljubljana	4	22.03.2018	11:00:00	Ljubljanica	46.051744, 14.531715	6.8	7.94	72.2	N/A	N/A	Petkovskovo nabrezje, centre of the city, from the bank
Slovenia_ Ljubljana	5	22.03.2018	11:50:00	Ljubljanica	46.054511, 14.531715	6.1	7.96	72.2	N/A	N/A	Moste, in the city, afer the central hospital, from the bank
Slovenia_ Ljubljana	6	22.03.2018	12:10:00	Ljubljanica	46.051006, 14.559597	5.9	7.99	140	N/A	N/A	Fuzine, Preglov trg, from the bridge, central
Slovenia_ Ljubljana	7	22.03.2018	12:50:00	Ljubljanica	46.062102, 14.621650	6	8.04	140	N/A	N/A	Zalog, out of the city, upstream of the central wastewater treatment plant, from the bridge, central
Slovenia_ Ljubljana	8	22.03.2018	13:05:00	Ljubljanica	46.071715, 14.634845	6	8.06	140	N/A	N/A	Zalog, out of the city, downstream from the central WWTP, from the bridge, central
Slovenia_ Ljubljana	9	22.03.2018	13:30:00	Sava	46.087780, 14.678497	6.9	8.32	268	N/A	N/A	By the Cesta v Kresnice, out of the city, after confluence with the river Sava, from the bridge, central
South Africa_ Pretoria	1	10.04.2018	12:41:00	Pienaars	-25.858498, 28.455857	19.1	7.18	na	N/A	N/A	TREE CANOPY, WATER CLEAN, NEAR TROUT FARM
South Africa_ Pretoria	2	10.04.2018	13:33:00	Pienaars	-25.746294, 28.372046	20.8	7.51	na	N/A	N/A	UNDERNEATH BUSY ROAD TO TOWNSHIP
South Africa_ Pretoria	3	10.04.2018	14:12:00	Pienaars	-25.704247, 28.368521	23.7	7.66	na	N/A	N/A	NEARBY ILLEGAL DUMPING SITE, LIVESTOCK GRAZING
South Africa_ Pretoria	4	10.04.2018	14:49:00	Pienaars	-25.678731, 28.357154	24	7.57	na	N/A	N/A	BELOW SEWAGE TREATMENT WORKS
South Africa_ Pretoria	5	10.04.2018	15:30:00	Pienaars	-25.607958, 28.367396	22.7	8.2	na	N/A	N/A	BELOW DAM, WATER GREENISH
South Korea_ Seoul	1	03.04.2018	18:39:00	Han	37.536972, 127.319783	16	7.99	191	N/A	N/A	Abbreviation: YS / The sample was collected on a small bridge. Outside of Seoul city. This place is not considered as rural area, but suburb area. There are a number of WTPs near here, but the scale of the WTPs is quite small compared the four major WTPs in Seoul area.
South Korea_ Seoul	2	03.04.2018	14:04:00	Han	37.536767, 127.033986	14.2	6.97	191	N/A	N/A	Abbreviation: SU / The sample was collected on a small boat under the Seongsu bridge. This bridge is located between two WTPs in Seoul city.
South Korea_ Seoul	3	03.04.2018	13:55:00	Han	37.527086, 127.010358	14.7	6.91	191	N/A	N/A	Abbreviation: HN / The sample was collected on a small boat under the Hannam bridge. This brigde is located after two WTPs in Seoul city.
South Korea_ Seoul	4	03.04.2018	13:45:00	Han	37.515525, 126.956281	14.7	6.67	191	N/A	N/A	Abbreviation: HG / The sample was collected on a small boat under the Hangang bridge. This bridge is located in the central area of Seoul city.
South Korea_ Seoul	5	03.04.2018	13:25:00	Han	37.551667, 126.892236	14.7	6.96	191	N/A	N/A	Abbreviation: SA / The sample was collected on a small boat under the Seongsan bridge. This bridge is located in Seoul city, but not in the central area.
South Korea_ Seoul	6	03.04.2018	10:02:00	Han	37.597664, 126.810408	15.4	6.89	191	N/A	N/A	Abbreviation: HJ / The sample was collected on a small boat under the Haengju bridge. This bridge is located in Seoul city, but not in the central area. This location is just after two WTPs. One of them is considered to be the biggest WTP among the four WTPs in Seoul. Because of high tide during the sampling period, the water sample may be affected by salty water from the sea.
South Korea_ Seoul	7	03.04.2018	09:43:00	Han	37.612500, 126.797236	15.3	6.9	191	N/A	N/A	Abbreviation: GP / The sample was collected on a small boat under the Gimpo bridge. This bridge is outside of Seoul city. Because of high tide during the sampling period, the water sample may be affected by salty water from the sea.
South Korea_ Seoul	8	03.04.2018	13:37:00	Han	37.533081, 126.933906	14.7	6.43	191	N/A	N/A	Abbreviation: MP / The sample was collected on a small boat under the Mapo bridge. The sample number (8) is not related to its sampling location. This location is between location 4 and 5. This bridge is located in the central area of Seoul city.
South Sudan_ Juba	1	27.07.2019	N/A	River Nile	10.435648, 32.201597	27.6	8.2	N/A	79	159	Gwuduge village River bank
South Sudan_ Juba	2	27.07.2019	N/A	River Nile	4.822351, 31.603503	27.2	8.4	N/A	81	162	Kasaba residential area River Bank
South Sudan_ Juba	3	27.07.2019	N/A	River Nile	4.830956478095176, 31.614493473720444	27.1	8.1	N/A	82	164	Juba City River Port
South Sudan_ Juba	4	27.07.2019	N/A	River Nile	4.853140876882026, 31.623022791062734	27.3	8.5	N/A	83	165	Jebel Nyoka River Port
South Sudan_ Juba	5	27.07.2019	N/A	River Nile	4.8627853810296795, 31.61591633038507	27.5	8.6	N/A	83	167	Gabat river bank (East of Juba In'tl Airport)
South Sudan_ Juba	6	27.07.2019	N/A	Kadoro stream	4.822765076638026, 31.6335877021678	26.7	7.7	N/A	602	1204	Seasonal stream flowing through Gumbo area
South Sudan_ Juba	7	27.07.2019	N/A	Lobuliet stream	4.832909857855872, 31.60121801843434	27.3	7.9	N/A	784	1569	Seasonal stream flowing through Juba town
South Sudan_ Juba	8	27.07.2019	N/A	Khor Bou stream	4.843584087178906, 31.60672296155109	28.9	8.1	N/A	888	1777	Seasonal stream flowing through Juba town
Spain_ Madrid	1	26.03.2018	10:12:00	Manzanares	40.530492, -3.783319	7.89	5.05	0.9	N/A	250	Upstream city of Madrid
Spain_ Madrid	2	26.03.2018	11:15:00	Manzanares	40.425019, -3.726933	10.64	7.02	1.1	N/A	566	Inside city perimeter
Spain_ Madrid	3	26.03.2018	12:21:00	Manzanares	40.388856, -3.697758	11.62	8.05	1.4	N/A	526	City centre
Spain_ Madrid	4	26.03.2018	14:06:00	Manzanares	40.364242, -3.683136	11.03	7.87	0.9	N/A	565	Outside city perimeter, Upstream STP ´La China´
Spain_ Madrid	5	26.03.2018	14:32:00	Manzanares	40.361886, -3.682200	11.68	7.75	2	N/A	568	Outside city perimeter, Downstram STP ´La China´
Spain_ Madrid	6	26.03.2018	15:18:00	Manzanares	40.338092, -3.661694	14.76	7.54	1.4	N/A	832	Outside city perimeter, Upstream STP ´Butarque´
Spain_ Madrid	7	26.03.2018	15:55:00	Manzanares	40.329650, -3.657567	14.36	8.2	3.9	N/A	1539	Outside city perimeter, Downstream STP ´Butarque´
Spain_ Madrid	8	26.03.2018	16:56:00	Manzanares	40.310850, -3.619581	16.17	8.25	5	N/A	1115	Outside city perimeter, Upstream STP ´Sur´
Spain_ Madrid	9	26.03.2018	17:53:00	Manzanares	40.309778, -3.604053	17.23	7.93	6.2	N/A	1224	Outside city perimeter, Downstream STP ´Sur´
Spain_ Madrid	10	26.03.2018	18:41:00	Manzanares	40.326606, -3.525869	17.08	7.95	6.7	N/A	1338	Outside city perimeter, just before confluence with another river (Jarama)
Sri Lanka_ Colombo	1	6.6.2018	N/A	Seetha gangula	6.824634, 80.519738	N/A	N/A	N/A	N/A	N/A	KL14,Tributary of the Maussakelle Reservoir which feeds the Kelani
Sri Lanka_ Colombo	2	6.6.2018	N/A	Kelani	6.875146, 80.529882	N/A	N/A	N/A	N/A	N/A	KL15, Kelani River starting point (Seethagagula), 2km downstream from the Maussakelle Reservoir
Sri Lanka_ Colombo	3	6.6.2018	N/A	Kelani	6.894043,80.502666	N/A	N/A	N/A	N/A	N/A	KL16, 8 km downstream from point 2
Sri Lanka_ Colombo	4	6.6.2018	N/A	Kehelgamu Oya	6.982688,80.454796	N/A	N/A	N/A	N/A	N/A	KL19, large tributary of the Kelani. Sample taken 500m upstream of confluence, about 8km downstream from point 3
Sri Lanka_ Colombo	5	6.6.2018	N/A	Kelani	7.027703,80.293819	N/A	N/A	N/A	N/A	N/A	KL21, about 10 kM downstream from point 4 and 200m upstream from the confluence with the Vee oys (point 5)
Sri Lanka_ Colombo	6	6.6.2018	N/A	Vee oya	7.029124,80.299303	N/A	N/A	N/A	N/A	N/A	KL22, moderate sized tributary of the Kelani, collected about 200m upstream from confluence with Kelani
Sri Lanka_ Colombo	7	6.6.2018	N/A	Gurugoda oya	7.085765,80.273805	N/A	N/A	N/A	N/A	N/A	KL27, Moderate tributary of the Kelani, taken about 4 km upstream from the confluence with the Kelani and 4 km downstream from point 6
Sri Lanka_ Colombo	8	6.6.2018	N/A	Kelani	6.909731, 80.083169	N/A	N/A	N/A	N/A	N/A	KL44, Kelani river in the outer outskirts of Colombo (about 18km from the sea) and 22 km downstream from point 7
Sri Lanka_ Colombo	9	6.6.2018	N/A	Pusseli oya	6.854300, 80.079061	N/A	N/A	N/A	N/A	N/A	KL46, small truibutary of the Kelani about 5 km south of point 8
Sri Lanka_ Colombo	10	6.6.2018	N/A	Urban Canal	6.892669, 79.962958	N/A	N/A	N/A	N/A	N/A	KL50, Urban canal in Colombo, about 4km south of the Kelani and 4 km downstream from points 8/9
Sweden_ Uppsala	1	14.04.2018	14:21:00	Fyris	59.91183, 17.57371	5.2	7.22	42	N/A	N/A	Upstream Sample, "Ulva Kvarn"
Sweden_ Uppsala	2	14.04.2018	15:04:00	Fyris	59.86971, 17.62244	6	8.8	42	N/A	N/A	Suburban
Sweden_ Uppsala	3	14.04.2018	15:35:00	Fyris	59.85272, 17.64455	6.7	7.09	42	N/A	N/A	City Center
Sweden_ Uppsala	4	14.04.2018	15:52:00	Fyris	59.84382, 17.65407	6	7.29	42	N/A	N/A	Before STP
Sweden_ Uppsala	5	14.04.2018	16:08:00	Fyris	59.84129, 17.65744	7	7.18	42	N/A	N/A	After STP
Sweden_ Uppsala	6	14.04.2018	16:45:00	Fyris	59.83169, 17.66117	7	7.1	42	N/A	N/A	Before Tributary
Sweden_ Uppsala	7	14.04.2018	17:00:00	Fyris	59.81626, 17.66952	6.5	7.03	42	N/A	N/A	After Tributary
Sweden_ Uppsala	8	14.04.2018	17:20:00	Fyris	59.78743, 17.66263	7.5	6.99	42	N/A	N/A	Before Discharge into Lake
Switzerland_ Basel	1	26.06.2018	N/A	Bris	47.557097, 7.617884	15	8.2	N/A	N/A	N/A	N/A
Switzerland_ Basel	2	26.06.2018	N/A	Bris	47.549672, 7.622979	14.9	8.2	N/A	N/A	N/A	N/A
Switzerland_ Basel	3	26.06.2018	N/A	Bris	47.540117, 7.622336	15.1	8.3	N/A	N/A	N/A	N/A
Switzerland_ Basel	4	26.06.2018	N/A	Bris	47.524071, 7.622044	15.5	8.3	N/A	N/A	N/A	N/A
Switzerland_ Basel	5	26.06.2018	N/A	Bris	47.518959, 7.619930	16	8.3	N/A	N/A	N/A	N/A
Switzerland_ Basel	6	26.06.2018	N/A	Bris	47.503361, 7.607082	15.8	8.3	N/A	N/A	N/A	N/A
Switzerland_ Basel	7	26.06.2018	N/A	Bris	47.488974, 7.607180	15.8	8.3	N/A	N/A	N/A	N/A
Switzerland_ Basel	8	26.06.2018	N/A	Bris	47.463065, 7.604067	25.9	8.3	N/A	N/A	N/A	N/A
Switzerland_ Basel	9	26.06.2018	N/A	Bris	47.441454, 7.590080	14.9	8.2	N/A	N/A	N/A	N/A
Switzerland_ Basel	10	26.06.2018	N/A	Bris	47.438464, 7.528510	15.4	8.4	N/A	N/A	N/A	N/A
Taiwan_ Taoyuan	1	06.08.2019	N/A	Daku River	24.968213, 121.160234	30.5	7.73	N/A	N/A	N/A	DG1
Taiwan_ Taoyuan	2	06.08.2019	N/A	Daku River	24.977045, 121.147956	28.9	7.63	N/A	N/A	N/A	DG3
Taiwan_ Taoyuan	3	06.08.2019	N/A	Daku River	24.985174, 121.141489	30.9	8.49	N/A	N/A	N/A	DG4
Taiwan_ Taoyuan	4	06.08.2019	N/A	Daku River	24.990826, 121.132832	31.6	8.01	N/A	N/A	N/A	DG6
Taiwan_ Taoyuan	5	06.08.2019	N/A	Daku River	24.994028, 121.130796	32.3	8.08	N/A	N/A	N/A	DG7
Taiwan_ Taoyuan	6	06.08.2019	N/A	Daku River	25.002230, 121.125224	32	8.31	N/A	N/A	N/A	DG9
Taiwan_ Taoyuan	7	06.08.2019	N/A	Daku River	25.020273, 121.121636	32.5	8.09	N/A	N/A	N/A	DG11
Taiwan_ Taoyuan	8	06.08.2019	N/A	Daku River	25.024031, 121.119427	33.6	8.27	N/A	N/A	N/A	DG12
Taiwan_ Taoyuan	9	06.08.2019	N/A	Daku River	25.042181, 121.105279	32.4	8.67	N/A	N/A	N/A	DG14, Industrial area
Taiwan_ Taoyuan	10	06.08.2019	N/A	Daku River	25.051643, 121.101744	33.7	8.63	N/A	N/A	N/A	DG15, Industrial area, downstream of Chemical plant (Everlight). 200m before the river flows into the sea.
Tanzania_ Arusha	1	16.10.2018	N/A	Themi	-3.331200, 36.720403	14	8.02	N/A	0089	N/A	Water falls
Tanzania_ Arusha	2	16.10.2018	N/A	Themi	-3.346949, 36.706871	16	7.84	N/A	0083	N/A	Upstream after water falls
Tanzania_ Arusha	3	16.10.2018	N/A	Themi	-3.365632, 36.700865	23	7.76	N/A	0108	N/A	Area with a lot of human activities. There were women washing clothes and a man bathing about 300 m from our sampling point.
Tanzania_ Arusha	4	16.10.2018	N/A	Themi	-3.390739, 36.693537	23	7.44	N/A	0245	N/A	Area next to sewage BUT river Themi's water does not mix with sewage water. There were children bathing, women washing clothes, lots of banana and mchicha plantations.
Tanzania_ Arusha	5	16.10.2018	N/A	Themi	-3.402292, 36.692675	23	7.53	N/A	0529	N/A	Sewage water has joined River themi at this point. Water flow and amount is low. There was foam in the water.
Tanzania_ Arusha	6	16.10.2018	N/A	Themi	-3.409340, 36.693264	20	8.2	N/A	540	N/A	River Themi has joined another river and the water flow and amount has increased and is more than that observed at point 5. This site is near SDA church in Njiro.
Tanzania_ Dar es Salaam	1	22.03.2018	N/A	Msimbazi	N/A	N/A	N/A	N/A	N/A	N/A	N/A
Tanzania_ Dar es Salaam	2	22.03.2018	N/A	Msimbazi	N/A	N/A	N/A	N/A	N/A	N/A	N/A
Tanzania_ Dar es Salaam	3	22.03.2018	N/A	Msimbazi	N/A	N/A	N/A	N/A	N/A	N/A	N/A
Tanzania_ Dar es Salaam	4	22.03.2018	N/A	Msimbazi	N/A	N/A	N/A	N/A	N/A	N/A	N/A
Tanzania_ Dar es Salaam	5	22.03.2018	N/A	Msimbazi	N/A	N/A	N/A	N/A	N/A	N/A	N/A
Tanzania_ Dar es Salaam	6	22.03.2018	N/A	Msimbazi	N/A	N/A	N/A	N/A	N/A	N/A	N/A
Tanzania_ Dar es Salaam	7	22.03.2018	N/A	Msimbazi	N/A	N/A	N/A	N/A	N/A	N/A	N/A
Tanzania_ Dar es Salaam	8	22.03.2018	N/A	Msimbazi	N/A	N/A	N/A	N/A	N/A	N/A	N/A
Tanzania_ Dar es Salaam	9	22.03.2018	N/A	Msimbazi	N/A	N/A	N/A	N/A	N/A	N/A	N/A
Thailand_ Bangkok	1	31.03.2018	N/A	Chao Phraya	14.301075, 100.563459	na	N/A	481	N/A	N/A	Ayutthaya: 60 km upstream from Bangkok city centre in a rural/ agricultural area. Rice farming long the banks and several restaurants. Heavy boat traffic (bardges)
Thailand_ Bangkok	2	31.03.2018	N/A	Chao Phraya	14.072037, 100.525410	na	N/A	N/A	N/A	N/A	Sam Khok: Floating reed beds, lots of fish
Thailand_ Bangkok	3	31.03.2018	N/A	Chao Phraya	14.025689, 100.539852	na	N/A	N/A	N/A	N/A	Ban Klang: Taken under a bridge. Lots of rubbish in the river and many homes elevated along the bank of the river. Suspected untreated discharge from the 'shanty' homes and village
Thailand_ Bangkok	4	31.03.2018	N/A	Chao Phraya	13.904548, 100.491568	na	N/A	N/A	N/A	N/A	Pak Kret: Ferry terminal. Sample was collected just upstream from a canal discharging into the river. River recieves discharge from many homes and restaurants directly on the river. A relatively large canal (1.5m across) dumps what appears to be drainage (sample 5) including raw sewage (smells of such) into the river here.
Thailand_ Bangkok	5	31.03.2018	N/A	Chao Phraya	13.904481, 100.492813	na	N/A	N/A	N/A	N/A	Pak Kret: this sample is the drainage collected from a canal directly before entering the Chao Phraya river. The Canal was about 1.5m across and fowed at a moderate rate. Smelled of raw sewage.
Thailand_ Bangkok	6	31.03.2018	N/A	Chao Phraya	13.880490, 100.481954	na	N/A	N/A	N/A	N/A	What Khae Nok: collected at a Wat along the bank of the river. Large amount of fish were observed along the bank. Residental and school buildings on the bank as well as small boat activity.
Thailand_ Bangkok	7	31.03.2018	N/A	Chao Phraya	13.767734, 100.497855	na	N/A	N/A	N/A	N/A	City Centre: Collected just downstream (about 50 m) from Rama Bridge in the city centre. High level of fish activity observed from the bank. No natural bank, only concrete embankments.
Thailand_ Bangkok	8	31.03.2018	N/A	Chao Phraya	13.676551, 100.587434	na	N/A	N/A	N/A	N/A	Bang Na Pier: South of the city centre, about 17 river Km from the sea. Ferry terminal. Also the site of a large Wat
Tunisia_ Tunis	1	12.08.2018	N/A	Medjerda River	36.987454, 10.036054	28.2	7.4	N/A	1027	2056	Observed 4 water pumps sending water directly into agricultural fields growing melon and olive trees on either side of the river.
Tunisia_ Tunis	2	12.08.2018	N/A	Medjerda River	37.000464, 10.056159	26	7.52	N/A	1025	2050	Observed a water pump sending water directly into agricultural fields growing melon and olive trees on either side of the river.
Tunisia_ Tunis	3	12.08.2018	N/A	Agricultural Canal	37.021824, 9.998721	24.2	7.4	N/A	583	1166	Lots of reeds and other aquatic plants glowing in this very small stream. Very little water movement.
Tunisia_ Tunis	4	12.08.2018	N/A	Agricultural Canal	37.013679, 10.066243	27.2	7.45	N/A	548	1096	Agricultural canal sampled at an abstraction point for water used to grow melon. About 100m from the Medjerda River. Significant amount of reeds and other aquatic plants growing.
Tunisia_ Tunis	5	12.08.2018	N/A	Urban Canal	36.896280, 10.205900	26.4	7.7	N/A	1592	3184	Suspected to be dominated by WWTP outfall. Algae growth and a significant amount of rubbish on the banks.
Tunisia_ Tunis	6	12.08.2018	N/A	Urban Canal	36.905608, 10.190833	28.4	9.29	N/A	550	1100	Very shallow stream flowing along a concrete basin. Algae glowth.
Tunisia_ Tunis	7	12.08.2018	N/A	Urban Canal	36.953274, 10.172462	27	7.52	N/A	2650	5300	Significant amount of rubbish in and around the river including a car, car seat and dead animal. It appears that the drainage/sewer pipes for the sity of Raoued empty into the river (and dominate flow) about 50m upstream of the sampling point. Well mixed.
Tunisia_ Tunis	8	12.08.2018	N/A	Urban Canal	36.7776344, 10.2070505	24.2	7.73	N/A	1099	2196	Taken from an urbam drainage canal near 2 suspected pharmaceutical manufacturing plants. There was a small of raw sewage as well. Water was slow moving (if at all), light brown in colour and shallow (about 10cm).
Turkey_ Saray	1	29.09.2018	N/A	Ergene	41.462108, 27.949092	14.5	8.02	N/A	471	470	Freshwater, source of Ergene River, passes through a farmland and used for irrigation
Turkey_ Saray	2	29.09.2018	N/A	Ergene	41.446309, 27.939230	14.2	7.85	N/A	519	515	Agricltural area
Turkey_ Saray	3	29.09.2018	N/A	Ergene	41.438908, 27.927553	14.5	7.89	N/A	568	568	In the city, a construction site and dumpster nearby
Turkey_ Saray	4	29.09.2018	N/A	Ergene	41.425333, 27.912500	14.3	7.85	N/A	692	693	Agricultural area, near wastewater treatment plant. Passes under a highway
Turkey_ Saray	5	29.09.2018	N/A	Ergene	41.421169, 27.910186	16	8.01	N/A	790	791	Agricultural area. Sampling point is in a private farm.
Turkey_ Saray	6	29.09.2018	N/A	Ergene	41.402531, 27.885408	16.3	8.38	N/A	749	749	Agricultural area
Turkey_ Saray	7	29.09.2018	N/A	Ergene	41.373111, 27.856056	16	8.28	N/A	714	714	Agricultural area
Turkey_ Saray	8	29.09.2018	N/A	Ergene	41.308967, 27.787286	16.2	8.64	N/A	714	714	Sampling point is in a small village called Bakırca.
Turkey_ Saray	9	29.09.2018	N/A	Ergene	41.194503, 27.476375	16.8	8.37	N/A	4710	4710	Very close to a big animal farm. Under a railway.
Uganda_ Mbarara	1	22.03.2018	10:17:00	Mpanga	00.58176, 030.45134	18	7.15	25.43	N/A	N/A	Upstream Papyrus dominated wetland
Uganda_ Mbarara	2	22.03.2018	11:30:00	Rwizi	00.55975, 030.59745	21.5	7.36	25.43	N/A	N/A	Sand mining, cattle grazing and tree cuting
Uganda_ Mbarara	3	22.03.2018	12:30:00	Rwizi	00.61878, 030.61600	21.1	7.57	25.43	N/A	N/A	Cattle grazing, sand mining
Uganda_ Mbarara	4	22.03.2018	13:15:00	Rwizi	00.61798, 030.64425	21	7.57	25.43	N/A	N/A	Grassland with eucalyptus plantations
Uganda_ Mbarara	5	22.03.2018	13:50:00	Rwizi	00.62113, 030.64950	22.4	7.64	25.43	N/A	N/A	Grassland with cultivated gardens
Uganda_ Mbarara	6	22.03.2018	15:15:00	Rwizi	00.62049, 030.65931	21.3	7.63	25.43	N/A	N/A	Open grazing land, cultivated area and wasjing bay, downstream from hospital
Uganda_ Mbarara	7	22.03.2018	15:37:00	Rwizi	00.62009, 030.66138	21.5	7.75	25.43	N/A	N/A	Open grazing land, cultivated area and settlement, downstream from WWTP
Uganda_ Mbarara	8	22.03.2018	16:35:00	Rwizi	00.61615, 030.66628	22.4	7.85	25.43	N/A	N/A	Open grassland with scatered shrubs, papayrus & cultivated gardens, downstream from WWTP
Uganda_ Mbarara	9	22.03.2018	17:10:00	Rwizi	00.60781, 030.98540	22.1	8.02	25.43	N/A	N/A	Open grazingland with scatered shrubs and eucalyptus trees
Uganda_ Mbarara	10	22.03.2018	17:50:00	Rwizi	00.61830, 030.71201	22.2	7.86	25.43	N/A	N/A	Open grazingland with scatered shrubs and cultivated gardens
Ukraine_ Karkiv	1	20.05.2018	N/A	Lopan	50.02756, 036.09294	16.6	8.05	0.62	N/A	N/A	[L02] river Lopan’ @ entrance to the urban area
Ukraine_ Karkiv	2	20.05.2018	N/A	Lopan	49.59979, 036.12729	17.3	8.28	0.75	N/A	N/A	[L03] river Lopan’ @ central part of the city
Ukraine_ Karkiv	3	20.05.2018	N/A	Lopan	49.56241, 036.12236	18.7	7.39	3.3	N/A	N/A	[L09] river Lopan’ 2,5 km downstream the discharge from the ‘Dykanivski’ WWTP, 0,1 km upstream the mouth
Ukraine_ Karkiv	4	20.05.2018	N/A	Udy	49.56249, 036.12134	18.6	8.24	0.55	N/A	N/A	[U03] river Udy’, 0,1 km upstream the river Lopan’s mouth
Ukraine_ Karkiv	5	20.05.2018	N/A	Udy	49.54536, 036.12660	18.8	8.16	4.1	N/A	N/A	[U04] river Udy’ 0,5 km downstream the discharge from the ‘Bezlyudivski’ WWTP, exit from the urban area
Ukraine_ Karkiv	6	20.05.2018	N/A	Groundwater Spring	50.02228, 036.11811	12.7	7.39	0.02	N/A	N/A	[L03L3] groundwater spring ‘Oleksiyivski’-1, on the left bank of the river Lopan
Ukraine_ Karkiv	7	20.05.2018	N/A	Groundwater Spring	50.01596, 036.13874	10.6	7.5	0.05	N/A	N/A	[L03L2] groundwater spring ‘Shatylivski’, on the left bank of the river Lopan
Ukraine_ Karkiv	8	20.05.2018	N/A	Groundwater Spring	50.00114, 036.13228	12.4	7.71	0.001	N/A	N/A	[L03L1] St.-Panteleymon groundwater spring, on the left bank of the river Lopan
Ukraine_ Karkiv	9	20.05.2018	N/A	Groundwater Spring	49.58648, 036.09779	11.1	7.12	0.002	N/A	N/A	[U03L] groundwater spring at the ‘Yunist’ Park, on the left bank of the river Udy
Ukraine_ Karkiv	10	20.05.2018	N/A	Groundwater Spring	49.55460, 036.11602	8.9	7.9	0.0003	N/A	N/A	[U04R] groundwater spring at the ‘Donetske Horodyshche’, on the right bank of the river Udy
United Kingdom_ London	1	21.05.2018	12.00-15.30	Thames	51.395159, -0.315944	18	7.93	N/A	N/A	N/A	Thames at Surbiton
United Kingdom_ London	2	21.05.2018	12.00-15.30	Thames	51.399523, -0.310194	18	7.98	N/A	N/A	N/A	Thames 2 km upstream from Hogsmill river confluence
United Kingdom_ London	3	21.05.2018	12.00-15.30	Thames	51.407260, -0.308906	17.9	8.1	N/A	N/A	N/A	Thames 500 m upstream from Hogsmill river confluence
United Kingdom_ London	4	21.05.2018	12.00-15.30	Thames	51.410874, -0.308820	18.3	7.93	31.2	N/A	N/A	Thames at Kingston City Cetre (250 m downstream from confluence with the Hogsmill River
United Kingdom_ London	5	21.05.2018	12.00-15.30	Thames	51.430233, -0.320558	18.2	8.01	N/A	N/A	N/A	Thames at Teddington Lock
United Kingdom_ London	6	21.05.2018	12.00-15.30	Hogsmill	51.393932, -0.273897	18.8	7.82	N/A	N/A	N/A	Hogsmill River 2km upstream from Hogsmill WWTP discharge
United Kingdom_ London	7	21.05.2018	12.00-15.30	Hogsmill	51.404053, -0.292041	19.3	7.16	N/A	N/A	N/A	Hogsmill River 250 m downstream from Hogsmill WWTP discharge
United Kingdom_ London	8	21.05.2018	12.00-15.30	Hogsmill	51.405092, -0.301366	19.1	7.15	N/A	N/A	N/A	Hogsmill River 1 km downstream from Hogsmill WWTP discharge
United Kingdom_ London	9	21.05.2018	12.00-15.30	Hogsmill	51.408970, -0.307407	19.3	7.36	N/A	N/A	N/A	Hogsmill River 2 km downstream from Hogsmill WWTP discharge and 50 m upstream from the confluence with the River Thames
United Kingdom_ York	1	20.02.2018	N/A	Foss	54.0731869,-1.0346146	N/A	7.34	N/A	N/A	N/A	N/A
United Kingdom_ York	2	20.02.2018	N/A	Foss	54.040857, -1.0353930	N/A	7.24	N/A	N/A	N/A	N/A
United Kingdom_ York	3	20.02.2018	N/A	Foss	54.007564, -1.0606232	N/A	7.28	N/A	N/A	N/A	N/A
United Kingdom_ York	4	20.02.2018	N/A	Foss	53.965579, -1.0734884	N/A	7.34	N/A	N/A	N/A	N/A
United Kingdom_ York	5	20.02.2018	N/A	Foss	53.954471, -1.077781	N/A	7.19	N/A	N/A	N/A	N/A
United Kingdom_ York	6	20.02.2018	N/A	Ouse	54.035568, -1.2372091	N/A	7.37	N/A	N/A	N/A	N/A
United Kingdom_ York	7	20.02.2018	N/A	Ouse	53.983438, -1.129532	N/A	7.34	N/A	N/A	N/A	N/A
United Kingdom_ York	8	20.02.2018	N/A	Ouse	53.967509, -1.1029579	N/A	7.39	N/A	N/A	N/A	N/A
United Kingdom_ York	9	20.02.2018	N/A	Ouse	53.954135, -1.081282	N/A	7.2	N/A	N/A	N/A	N/A
United Kingdom_ York	10	20.02.2018	N/A	Ouse	53.944855, -1.082155	N/A	7.25	N/A	N/A	N/A	N/A
United Kingdom_ York	11	20.02.2018	N/A	Ouse	53.893313, -1.0980669	N/A	7.28	N/A	N/A	N/A	N/A
Uruguay_ Montevideo	1	03.08.2019	N/A	Pantanoso 1	-34.872983, -56.243915	10.7	7.3	N/A	N/A	N/A	Highly polluted place Pantanoso mouth
Uruguay_ Montevideo	2	03.08.2019	N/A	Pantanoso 2	-34.838032, -56.265091	10.5	7.1	N/A	N/A	N/A	Pantanoso upstreams (Paso de la Arena)
Uruguay_ Montevideo	3	03.08.2019	N/A	Miguelete 1	-34.869095, -56.221567	9.5	7.32	N/A	N/A	N/A	Miguelete Mouth (Ruta 5)
Uruguay_ Montevideo	4	03.08.2019	N/A	Migelete 2	-34.859919, -56.210607	11.4	7.45	N/A	N/A	N/A	Miguelete upstream (Prado)
Uruguay_ Montevideo	5	03.08.2019	N/A	Canelon Chico	-34.498958, -56.282108	10.9	7.63	N/A	N/A	N/A	Paso Espinosa
Uruguay_ Montevideo	6	03.08.2019	N/A	Uruguay River	-32.666292, -58.140076	N/A	N/A	N/A	N/A	N/A	N/A
USA_ Dallas	1	01.06.2018	10:00:00	Trinity	32.7899, -96.8352	na	8.51	N/A	435	906	Trammell Crow Park, upstream of TRA and Dallas WWTP
USA_ Dallas	2	01.06.2018	10:35:00	Trinity	32.7533, -96.7918	na	7.82	N/A	380	760	Santa Fe Trestle Trail, Between TRA and Dallas WWTP, Downstream of TRA and upstream of Dallas WWTP
USA_ Dallas	3	01.06.2018	11:10:00	Trinity	32.7072, -96.7357	na	8.58	N/A	454	908	Trinity Boat Ramp, downstream of Dallas WWTP, large activated sludge plant
USA_ Denver	1	3.07.2018	N/A	Glacial melt	39.679944, -105.897995	-6	7.13	N/A	1	2	Glacial ice melt of the top of Gray's peak (4352m), thawed prior to measurements taken
USA_ Denver	2	4.07.2018	N/A	Clear Creek	39.743704, -105.535430	5.8	7.53	N/A	36	72	Snowmelt-fed stream from Loveland Mountain Pass
USA_ Denver	3	4.07.2018	N/A	Clear Creek	39.742574, -105.474048	10.8	7.49	N/A	37	74	Idaho Sprngs Upstream
USA_ Denver	4	4.07.2018	N/A	Clear Creek	39.753301, -105.241281	11.8	7.45	N/A	37	74	Idaho Sprngs Downstream, Downstream 250m from small WWTP
USA_ Denver	5	4.07.2018	N/A	Clear Creek	39.774234, -105.126236	15.8	7.68	N/A	88	170	Upstream of Golden City/Denver
USA_ Denver	6	4.07.2018	N/A	Clear Creek	39.797894, -105.034579	21	7.98	N/A	222	444	Prospect Park: Weatridge, CO. Downstream from Coors Brewery and two small STWs
USA_ Denver	7	4.07.2018	N/A	Clear Creek	39.827503, -104.950098	19.8	8.28	N/A	261	522	Lowell Ponds State Wildlife area, Berkley/Arvada CO
USA_ Denver	8	4.07.2018	N/A	Clear Creek	39.564217, -105.057557	17.4	8.55	N/A	474	948	50 m upstream from the confluence with the South Platte River
USA_ Denver	9	4.07.2018	N/A	South Platte	39.659733, -105.003075	18	8.08	N/A	532	1064	Chatfield State Park, upstream of Greater Denver
USA_ Denver	10	4.07.2018	N/A	Little Dry Creek	39.659699, -105.002323	16	8.07	N/A	919	1800	Little Dry Creek, 10m upstream from the confluence with S Platte River
USA_ Denver	11	4.07.2018	N/A	South Platte	39.674826, -104.997567	18	7.97	N/A	594	1188	Dartmouth St, 10 m downstream from confluence with the Little Dry Creek, Upstream of large Englewood WWTP
USA_ Denver	12	4.07.2018	N/A	South Platte	39.745247, -105.015591	18.8	7.82	N/A	560	1120	S. Platte 250m downstream from theEnglewood STW (Large activated sludge plant)
USA_ Denver	13	4.07.2018	N/A	South Platte	39.756904, -105.006226	19.2	8.17	N/A	551	1102	S. Platte 500 m upstream from the confluence with Cherry Creek
USA_ Denver	14	4.07.2018	N/A	South Platte	39.751352, -105.005139	19.6	8.02	N/A	610	1220	S. Platte 250 m downstrteam from the confluence with Cherry Creek
USA_ Denver	15	4.07.2018	N/A	Cherry Creek	39.801432, -104.959538	21.8	7.82	N/A	691	1382	Speer Blvd Park, Cherry creek upstream of S Platte
USA_ Denver	16	4.07.2018	N/A	South Platte	39.800785, -104.959281	18.4	7.86	N/A	604	1208	Upstream 200 m from Metro Denver WWTP discharge
USA_ Denver	17	4.07.2018	N/A	South Platte	39.827066, -104.948648	18.4	7.37	N/A	532	1064	S Platte, 1km downstream from Metro Denver WWTP discharge and 50 m upstream from confluence with Clear Creek
USA_ Denver	18	4.07.2018	N/A	South Platte	39.922912, -104.867619	18.4	7.86	N/A	577	1154	Downstream from Greater Denver
USA_ Florida Eastern Intercoastal	1	17.04.2019	N/A	Big Sand Lake	28.424703, -81.478013	N/A	N/A	N/A	N/A	N/A	Orlando: Taken from southern part of Big Sand Lake. Several hospitals located on the banks: Orlando Urology Associates, Orlando Othopaedic Center, Orlando: Colon and Rectal health, Pediatric Neurology and Epilepsy Centre and Dental Surgery Center.
USA_ Florida Eastern Intercoastal	2	17.04.2019	N/A	Lake Bryan	28.372749, -81.497589	N/A	N/A	N/A	N/A	N/A	Orlando: Taken from a lake with heavy watersports and tourist activity. Many hotels.
USA_ Florida Eastern Intercoastal	3	16.03.2019	N/A	Gulf Stream	26.338997, -80.077326	N/A	N/A	N/A	N/A	N/A	Boca Raton: Gulf Spream/ same water body as the Intercoastal Waterway
USA_ Florida Eastern Intercoastal	4	16.03.2019	N/A	Gulf Stream	26.336055, -80.072586	N/A	N/A	N/A	N/A	N/A	Boca Raton: Gulf Spream/ same water body as the Intercoastal Waterway
USA_ Florida Eastern Intercoastal	5	01.03.2019	N/A	Indian River	28.276909, -80.608084	N/A	N/A	N/A	N/A	N/A	Cocoa Beach: Indian River/ same water body as the Intercoastal Waterway
USA_ Florida Eastern Intercoastal	6	01.03.2019	N/A	Indian River	28.206130, -80.650369	N/A	N/A	N/A	N/A	N/A	Cocoa Beach: Indian River/ same water body as the Intercoastal Waterway
USA_ Florida Eastern Intercoastal	7	12.04.2019	N/A	San Sebastian	29.885369, -81.323734	N/A	N/A	N/A	N/A	N/A	San Sebastian River at confluence (dowwnstream of) with Oyster Creek
USA_ Hawaii_ Honolulu	1	16.11.2018	N/A	Ala Wai Canal	21.287851, -157.840147	N/A	N/A	N/A	N/A	N/A	At the mouth of the canal entering the harbour. Water very clear
USA_ Hawaii_ Honolulu	2	16.11.2018	N/A	Makiki Stream	21.289255, -157.834252	N/A	N/A	N/A	N/A	N/A	Taken on Maliki Stream Bridge, water very clear
USA_ Hawaii_ Honolulu	3	16.11.2018	N/A	Palolo Stream	21.284865, -157.820496	N/A	N/A	N/A	N/A	N/A	N/A
USA_ Hawaii, Kauai	1	26.11.18	N/A	N/A	22.061397, -159.321564	N/A	N/A	N/A	N/A	N/A	N/A
USA_ Hawaii, Kauai	3	26.11.18	N/A	N/A	21.960748, -159.352816	N/A	N/A	N/A	N/A	N/A	150m from the ocean. Flowing sowly into the beach. Seals hiding in the brush here.
USA_ Hawaii, Kauai	4	26.11.18	N/A	N/A	21.960677, -159.352100	N/A	N/A	N/A	N/A	N/A	Suspected rainwater/ seweage system drainage floeing into the river. Sample is the discharge itself before entering the river.
USA_ Hawaii, Kauai	5	29.11.18	N/A	Waioli Stream	22.204022, -159.513970	N/A	N/A	N/A	N/A	N/A	Crab nets with raw chicken upstream, water was clear and fast flowingand 18 to 20 inches deep in the middle.
USA_ Hawaii, Kauai	6	29.11.19	N/A	Waipa Stream	22.202616, -159.509207	N/A	N/A	N/A	N/A	N/A	River runs through agricultural land upstream. Water is clear, fast-moving and 18 inches deep in the middle.
USA_ Hawaii, Kauai	7	30.11.18	N/A	Hanalei River	22.204700, -159.491181	N/A	N/A	N/A	N/A	N/A	This area was heavily flooded in April 2018. Water flowing towards ocean.
USA_ Hawaii, Kauai	8	01.12.18	N/A	Kilauea Stream	22.221545, -159.417216	N/A	N/A	N/A	N/A	N/A	Water clear and flowing at a good rate towards ocean.
USA_ Hawaii, Kauai	9	07.12.18	N/A	Waimea River	21.953143, -159.665002	N/A	N/A	N/A	N/A	N/A	Water brown in the canal and not clear, Larger river than the others, flows out to sea.
USA_ Hawaii, Kauai	10	07.12.18	N/A	Hiloa Stream	21.910543, -159.590116	N/A	N/A	N/A	N/A	N/A	Brownish water (not clear)
USA_ Hawaii, Kauai	11	07.12.18	N/A	Wailua River	22.045231, -159.337309	N/A	N/A	N/A	N/A	N/A	Water is clear and flowing quickly towards the ocean
USA_ Las Vegas	1	22.03.2018	07:42:00	Las Vegas Wash	36.1782, -115.0441	21.7	7.42	0.476	N/A	N/A	Headwaters of the wash -Ground water seapage begins just north of this spot
USA_ Las Vegas	2	22.03.2018	08:00:00	Las Vegas Wash	36.1362, -115.0377	21.7	7.42	0.476	N/A	N/A	Stream begins to form at this spot with good flow
USA_ Las Vegas	3	22.03.2018	08:18:00	Las Vegas Wash	36.1186, -115.0299	22.2	7.35	0.476	N/A	N/A	Stream flow
USA_ Las Vegas	4	22.03.2018	08:41:00	Las Vegas Wash	36.1072, -115.0200	21.7	7.34	0.476	N/A	N/A	Stream flow with the Clark County and City of Las Vegas Water Reclamation facilities outfalls (processed waste water) just west of this point
USA_ Las Vegas	5	22.03.2018	09:35:00	Las Vegas Wash	36.0883, -114.9858	22.8	7.35	0.476	N/A	N/A	Stream flow with sample taken on the Northwest side of the Pabco Water Weir; pabco park.
USA_ Las Vegas	6	22.03.2018	09:43:00	Las Vegas Wash	36.0875, -114.9857	22.8	7.4	0.476	N/A	N/A	South side of the pabco water weir with the City of Henderson Water Reclamation outfalls (processed waste water)
USA_ Las Vegas	7	22.03.2018	09:51:00	Las Vegas Wash	36.0874, -114.9835	23.3	7.39	0.476	N/A	N/A	Stream flow
USA_ Las Vegas	8	22.03.2018	10:16:00	Las Vegas Wash	36.0935, -114.9601	22.2	7.37	0.476	N/A	N/A	Stream Flow
USA_ Las Vegas	9	22.03.2018	10:31:00	Las Vegas Wash	36.0947, -1149527	22.8	7.36	0.476	N/A	N/A	Stream Flow
USA_ Miami	1	15.04.2019	N/A	Miami River	25.782499, -80.214541	N/A	N/A	N/A	N/A	N/A	Miami River on NW 12th Ave Bridge
USA_ Miami	2	15.04.2019	N/A	Miami River	25.777031, -80.203625	N/A	N/A	N/A	N/A	N/A	Miami River at the sewage and water pump discharge
USA_ Miami	3	15.04.2019	N/A	Miami River	25.774302, -80.201411	N/A	N/A	N/A	N/A	N/A	Miami River 200m downstream from the Water and Sewage Pump Station.
USA_ Miami	4	15.04.2019	N/A	Miami River	25.778005, -80.205917	N/A	N/A	N/A	N/A	N/A	Miami River 200m upstream from the Water and Sewage Pump Station.
USA_ Miami	5	15.04.2019	N/A	Wagner Creek	25.787716, -80.215132	N/A	N/A	N/A	N/A	N/A	Seybold Canal at University of Miami Hospital
USA_ Miami	6	15.04.2019	N/A	Wagner Creek	25.780561, -80.207289	N/A	N/A	N/A	N/A	N/A	N/A
USA_ Miami	7	15.04.2019	N/A	Miami River	25.769672, -80.189701	N/A	N/A	N/A	N/A	N/A	Miami River as it flows into the Miami South Channel
USA_ Miami	8	15.04.2019	N/A	Flamingo Waterway	25.824426, -80.126110	N/A	N/A	N/A	N/A	N/A	Canal on Miami Beach island
USA_ New York City	1	13.09.2019	N/A	East River	40.780851, -73.922181	N/A	N/A	N/A	N/A	N/A	Astoria Park
USA_ New York City	2	13.09.2019	N/A	East River	40.772565, -73.937515	N/A	N/A	N/A	N/A	N/A	Hallets Cove ferry terminal
USA_ New York City	3	13.09.2019	N/A	East River	40.766647, -73.941574	N/A	N/A	N/A	N/A	N/A	Rainy Park
USA_ New York City	4	13.09.2019	N/A	East River	40.745190, -73.959696	N/A	N/A	N/A	N/A	N/A	Gantry Plaza State Park
USA_ St Louis	1	14.04.2019	N/A	Mississippi	38.633446, -90.181242	N/A	N/A	N/A	N/A	N/A	N/A
USA_ St Louis	2	14.04.2019	N/A	Mississippi	38.618798, -90.184737	N/A	N/A	N/A	N/A	N/A	N/A
USA_ St Louis	3	14.04.2019	N/A	Mississippi	38.615269, -90.186824	N/A	N/A	N/A	N/A	N/A	N/A
USA_FL_Ormond and Flagler	1	13.04.2019	N/A	Halifax	29.287719, -81.051486	N/A	N/A	N/A	N/A	N/A	Halifax River/ Intercoastal waterway
USA_FL_Ormond and Flagler	2	13.04.2019	N/A	Unnamed Canal	29.287830, -81.071126	N/A	N/A	N/A	N/A	N/A	Canal near the Ormond Beach wastewater treatment plant
USA_FL_Ormond and Flagler	3	13.04.2019	N/A	Thompson Creek	29.292049, -81.073133	N/A	N/A	N/A	N/A	N/A	Thompson Creek upstream from the WWTP
USA_FL_Ormond and Flagler	4	13.04.2019	N/A	Thompson Creek	29.283422, -81.067548	N/A	N/A	N/A	N/A	N/A	Thompson Creek downstream from the WWTP
USA_FL_Ormond and Flagler	5	13.04.2019	N/A	Tomoka	29.305177, -81.094432	N/A	N/A	N/A	N/A	N/A	Tomoka River
USA_FL_Ormond and Flagler	6	13.04.2019	N/A	Unnamed Canal	29.473545, -81.139434	N/A	N/A	N/A	N/A	N/A	Canal near the Flagler Beach wastewater treatment plant
USA_FL_Ormond and Flagler	7	13.04.2019	N/A	Halifax	29.477466, -81.136669	N/A	N/A	N/A	N/A	N/A	Called the Matanzas River here but is the same water body as the Halifax
USA_FL_Ormond and Flagler	8	13.04.2019	N/A	Halifax	29.472936, -81.135714	N/A	N/A	N/A	N/A	N/A	Called the Matanzas River here but is the same water body as the Halifax
USA_FL_Ormond and Flagler	9	13.04.2019	N/A	Halifax	29.408898, -81.100973	N/A	N/A	N/A	N/A	N/A	3km downstream of the Flagler WWTP. Called Matanzas here too.
USA_North Liberty Iowa	1	02.04.2018	10:15:00	Muddy Creek	41.752528, -91.604389	1.455	6.83	N/A	N/A	1097	Headwaters, very little movement, ~2 feet wide, 8" deep, grassy area on north side of town
USA_North Liberty Iowa	2	02.04.2018	10:55:00	Muddy Creek	41.728710, -91.599381	2.126	8.12	0.062	N/A	873	south of city center, just upstream of a city park, residential area
USA_North Liberty Iowa	3	02.04.2018	08:30:00	Muddy Creek	41.723889, -91.592778	1.217	7.67	0.084	N/A	862	just upstream of ww outfall, in wooded area
USA_North Liberty Iowa	4	02.04.2018	08:50:00	Muddy Creek	41.723611, -91.592222	12.354	7.62	0.186	N/A	2196	sampled directly out of outfall pipe
USA_North Liberty Iowa	5	02.04.2018	09:00:00	Muddy Creek	41.723056, -91.591111	7.116	7.78	N/A	N/A	1575	downstream of outfall, in wooded area
USA_North Liberty Iowa	6	02.04.2018	11:50:00	Muddy Creek	41.705306, -91.573139	3.887	8.27	N/A	N/A	1240	just upstream of a bridge, close to a trail, few homes, golfcourse, elementary school in area, but nothing very close
USA_North Liberty Iowa	7	02.04.2018	09:40:00	Muddy Creek	41.700000, -91.562778	2.229	7.98	0.147	N/A	1314	gaged location, just upstream of a bridge, golfcourse, gas station, some homes and businesses nearby
Wales_ River Dee	1	21.07.2019	N/A	Afon Dyfrdwy	52.8575388, -3.6733000	N/A	9.45	N/A	71	153	Small river upstream of Bala lake
Wales_ River Dee	2	21.07.2019	N/A	Bala Lake	52.9057165, -3.6053546	N/A	9.25	N/A	29	61	Bala Lake. This feeds the River Dee.
Wales_ River Dee	3	21.07.2019	N/A	Nant Aberbleiddyn	52.9130318, -3.5936340	N/A	9.4	N/A	25	53	Tributary of the river Dee in the city of Bala
Wales_ River Dee	4	21.07.2019	N/A	Dee	52.9054576, -3.5889003	N/A	9.14	N/A	27	57	River Dee as it emerges from Bala Lake.200m Upstream of confluence with the Nant Aberbleiddyn river.
Wales_ River Dee	5	21.07.2019	N/A	Dee	52.917149, -3.515442	N/A	9.61	N/A	31	65	N/A
Wales_ River Dee	6	21.07.2019	N/A	Dee	52.9807714, -3.4155162	N/A	9.07	N/A	68	144	N/A
Wales_ River Dee	7	21.07.2019	N/A	Dee	52.9848198, -3.3693987	N/A	9.1	N/A	37	78	N/A
Wales_ River Dee	8	21.07.2019	N/A	Dee	53.2108810, -3.0163408	N/A	8.66	N/A	4285	9061	River Dee as it flows into the Irish sea. This is a tidal section of the river and the tiode was going out when collected
Zimbabwe_ Harare	1	19/07/2019 (10:53)	N/A	Mukuvisi	-17.843482,31.146405	16	6.82	N/A	111	166	Pristine site, upstream of effluent releasing zones
Zimbabwe_ Harare	2	19/07/2019 (11:05)	N/A	Mukuvisi	-17.848117, 31.140332	14	6.90	N/A	330	493	before effluent from industrial area and city centre
Zimbabwe_ Harare	3	19/07/2019 (12:08)	N/A	Mukuvisi	-17.889400, 31.008105	18	6.88	N/A	594	886	Mazorodze Road Bridge. After effluent inflows from city centre and Southerton Industrial site (Harare's main manufacturing industrial site)
Zimbabwe_ Harare	4	19/07/2019 (14:51)	N/A	Mukuvisi	-17.935807, 30.940062	19	7.49	N/A	538	803	120 metres upstream of Firle sewage treament plant inflows
Zimbabwe_ Harare	5	19/07/2019 (14:12)	N/A	Mukuvisi	-17.937647, 30.933496	20	7.62	N/A	845	1261	30 After inflows from Firle sewage treapment plant
Zimbabwe_ Harare	6	20/07/2019 (13:26)	N/A	Matsheumhlope	-20.190062, 28.612644	18	7.83	N/A	178	265	Pristine site, upstream of effluent releasing zones
Zimbabwe_ Harare	7	20/07/2019 (14:50)	N/A	Matsheumhlope	-20.163890, 28.590798	18	7.75	N/A	526	785	Before indutrial site and city centre. Approx 30 metres before confluence with industrial effluent flows emanating from Belmont industrial area
Zimbabwe_ Harare	8	20/07/2019 (14:27)	N/A	Matsheumhlope	-20.163572, 28.590885	17	7.82	N/A	547	817	30 metres after confluence with industrial effluent flows emanating from Belmont industrial area
Zimbabwe_ Harare	9	20/07/2019 (15:31)	N/A	Matsheumhlope	-20.105047, 28.599084	16	7.89	N/A	734	1095	Before Confluence with Mazai stream which carries treated sewage from Aialeby sewage treatment plant
Zimbabwe_ Harare	10	20/07/2019 (16:15)	N/A	Matsheumhlope	-20.104414, 28.599127	17	7.62	N/A	811	1210	After cofluence with Mazai Stream which carries treated sewage from Aisleby Sewage treamenet plant
©The copyright of these data is held by the University of York (York, United Kingdom). Reuse of these data is for research and teaching purposes only and not for commercial purposes. Any other reuse, including public dissemination by any entity other than the copyright holder, must have prior permission from the copyright holder.
