# Supplementary material for: Pharmaceutical pollution of the world’s rivers
Source: Proc Natl Acad Sci U S A. 2022 Feb 14;119(8):e2113947119. doi: 10.1073/pnas.2113947119 (PMC8872717; doi:10.1073/pnas.2113947119)
Supplement: Supplementary File [file pnas.2113947119.sd03.xlsx]

## Sheet: Sheet1
Dataset S3. Overall descriptive statistics on a continental scale for all monitored APIs
Note: Antarctica (n=2 sampling sites and n=4 APIs detected) was excluded from this dataset as only one sampling campaign (n=2 samples) was conducted on the continent however it was counted as a 'country' in the summary statistics (Column T-V).
Continent:	Africa			Asia			Europe			North America			Oceania			South America			Worldwide
Countries (count)	24			24			37			6			3			9			104	Not previously monitored:	36***
Proportion of Continent_# of countries (%)	0.44			0.5			0.84			0.26			0.21			0.75			0.53
Sample locations (count)	227			234			344			118			35			92			1052
APIs Detected (count)	41			48			45			39			21			35			53
Mean Cumulative Concentration* (ng/L)	8980			11000			2780			3430			221			12800			6810
API	Mean* (ng/L)	Median* (ng/L)	Det. Freq. (%)	Mean* (ng/L)	Median* (ng/L)	Det. Freq. (%)	Mean* (ng/L)	Median* (ng/L)	Det. Freq. (%)	Mean* (ng/L)	Median* (ng/L)	Det. Freq. (%)	Mean* (ng/L)	Median* (ng/L)	Det. Freq. (%)	Mean* (ng/L)	Median* (ng/L)	Det. Freq. (%)	Mean* (ng/L)	Median* (ng/L)	Det. Freq. (%)
Amitriptyline	30.3	17.3	2.34729	8.08	7.81	10.5583	15.6	9.91	10.6219	9.11	9.01	17.7871	ND	ND	ND	6.46	5.57	0.769231	12.8	9.45	8.44952
Artemisinin	832	381	1.80995	ND	ND	ND	ND	ND	ND	ND	ND	ND	ND	ND	ND	ND	ND	ND	**	**	0.343495
Atenolol	125	40.2	29.2311	278	95.3	33.9635	107	19.5	27.6441	120	47.9	36.6947	13.2	13.8	6.60714	153	91.1	48.2051	158	53.2	31.3304
Caffeine	4090	1280	43.8208	4840	712	71.0489	725	317	50.075	1500	293	64.6592	1770	407	33.4821	3290	1430	69.2308	2690	500	56.1693
Carbamazepine	88.4	39.1	51.7616	227	22	62.0457	132	21.9	76.7671	70.6	69.5	43.1326	26.3	15.1	27.8571	116	35.2	66.1538	136	27.5	61.4289
Cetirizine	177	81.3	17.467	247	101	35.8826	260	69.3	35.4792	470	449	24.93	33.5	23	ND	107	54.1	29.2308	261	82.6	28.4315
Cimetidine	124	41.7	31.4449	182	73.2	29.9603	52.1	7.87	3.57239	42.1	25.1	9.89729	17	17	3.125	ND	ND	3.84615	134	41.4	15.2586
Ciprofloxacin	173	77.4	10.9919	131	62.2	19.0203	64.1	41.7	10.6623	74.7	45.3	11.7647	ND	ND	11.25	22.1	22.8	ND	110	53.1	11.7313
Citalopram	12.5	9.7	2.5	15.3	5.31	11.9527	41.2	9.8	22.4238	31	15.7	27.2409	2.34	2.34	ND	7.65	5.72	9.23077	31.7	8.08	14.6262
Clarithromycin	305	379	6.02941	222	129	17.5493	171	125	9.91182	384	171	0.980392	ND	ND	ND	517	539	12.0513	240	151	9.37999
Clotrimazole	60.4	56.7	1.02564	ND	ND	ND	ND	ND	ND	ND	ND	ND	ND	ND	ND	ND	ND	ND	**	**	0.27575
Cloxacillin	ND	ND	ND	ND	ND	ND	ND	ND	ND	ND	ND	ND	ND	ND	ND	ND	ND	ND	ND	ND	ND
Codeine	112	58.5	10.7777	58.3	38.6	12.7203	114	40	17.5063	64.7	35.8	23.8562	ND	ND	ND	116	81.2	12.3077	96.6	41	14.6164
Cotinine	305	114	46.804	885	222	41.5394	85.7	34.6	29.3713	58.1	32.4	28.0112	251	77.7	16.0714	208	163	46.9231	356	70.2	36.9198
Desvenlafaxine	149	136	2.69231	78.1	46.5	27.5096	205	80.2	45.3919	431	448	24.2297	47.1	33	14.0625	64.2	54.4	13.3333	196	70.6	26.2456
Diazepam	18.7	5.55	5.99682	21	19	3.49617	113	4.65	2.6358	25.8	4.02	1.30719	ND	ND	5.35714	31	31.7	ND	44.2	6.14	3.21895
Diltiazem	38	39	2.40385	11.4	6.13	16.1316	25.2	9.41	18.0675	21	21.4	23.9496	ND	ND	ND	10.4	5.39	12.8205	20.9	8.38	13.9939
Diphenhydramine	ND	ND	ND	ND	ND	ND	ND	ND	ND	ND	ND	ND	ND	ND	ND	ND	ND	ND	ND	ND	ND
Enrofloxacin	ND	ND	ND	191	109	5.56992	64.8	38.1	5.11111	91.4	68.6	5.88235	80	80	12.5	80.1	67.7	ND	121	73.6	4.31772
Erythromycin	521	313	9.15129	136	68.5	13.1801	125	89.2	2.42424	62.6	53.9	ND	ND	ND	ND	28.2	30.4	1.53846	233	78.4	5.46895
Fexofenadine	3690	24.3	11.0011	1800	367	40.1724	115	42	37.3757	597	121	38.3754	43	46.2	30.3571	575	107	41.0256	933	73.8	33.2957
Fluconazole	417	349	7.69231	26.5	15.9	6.89655	18.2	11	4.44444	144	188	9.2437	ND	ND	12.5	27.2	22.9	ND	130	32.8	6.25652
Fluoxetine	ND	ND	ND	ND	ND	ND	96.1	96.1	0.20202	ND	ND	ND	ND	ND	ND	ND	ND	ND	**	**	0.066357
Gabapentin	349	355	11.891	675	578	40.4399	530	266	57.9098	481	242	47.9902	178	186	7.5	716	220	49.7436	558	269	40.9516
Hydrocodone	23.6	23.6	0.769231	28.9	6.74	8.57143	55.5	34.9	7.72783	26.2	24.6	19.0476	ND	ND	ND	6.33	5.15	3.07692	37.7	24.9	7.15426
Itraconazole	ND	ND	ND	41.3	41.3	0.287356	ND	ND	ND	ND	ND	ND	ND	ND	ND	ND	ND	ND	**	**	0.0608273
Ketoconazole	ND	ND	ND	20.2	21.6	1.14943	ND	ND	ND	ND	ND	ND	ND	ND	ND	ND	ND	ND	**	**	0.243309
Ketotifen	ND	ND	ND	ND	ND	ND	581	581	0.277778	581	581	ND	ND	ND	ND	ND	ND	ND	**	**	0.0912409
Lidocaine	24.5	17.3	26.701	104	65.2	41.954	37.7	15.4	33.7245	128	43.8	44.4958	21	20.5	5.35714	116	40.3	60.7692	78.1	24.9	36.6261
Lincomycin	453	163	9.34176	242	51.6	14.6743	162	139	1.55556	67	14.2	2.94118	ND	ND	ND	795	795	1.53846	301	70.5	5.90103
Loratadine	ND	ND	ND	38.8	40.6	6.68103	ND	ND	ND	ND	ND	0.980392	ND	ND	ND	14.6	14.6	2.5641	36.5	39.7	1.7792
Metformin	3250	905	48.0308	3940	1310	80.1177	1290	702	64.955	1680	702	49.8786	317	39.7	36.8304	7420	2930	67.6923	2830	865	61.1698
Metronidazole	1240	269	14.9489	2070	61.5	11.2671	182	134	1.6358	51.8	38.2	14.2857	ND	ND	ND	559	248	10.7692	1120	98.9	8.55392
Miconazole	ND	ND	ND	ND	ND	ND	ND	ND	ND	ND	ND	ND	ND	ND	ND	ND	ND	ND	ND	ND	ND
Naproxen	359	102	8.25415	605	220	25.3667	280	100	15.3866	455	238	19.0476	34.3	34.3	3.75	383	276	32.8205	424	203	17.687
Nevirapine	225	243	18.0726	331	364	3.2567	805	805	0.277778	805	805	ND	ND	ND	3.75	70.1	82.1	7.69231	239	236	5.15935
Nicotine	700	177	35.4001	874	192	58.8636	162	71	38.9012	165	105	37.6471	199	151	21.7262	278	175	60	492	128	43.5899
Norethisterone	ND	ND	ND	ND	ND	ND	35.7	35.7	0.539683	26.6	30.8	0.840336	ND	ND	ND	ND	ND	ND	**	**	0.281543
Norfluoxetine	ND	ND	ND	ND	ND	ND	ND	ND	ND	ND	ND	ND	ND	ND	ND	ND	ND	ND	ND	ND	ND
Oseltamivir	ND	ND	ND	17.5	20.6	1.14943	ND	ND	ND	ND	ND	ND	ND	ND	ND	ND	ND	ND	**	**	0.243309
Oxazepam	ND	ND	ND	ND	ND	ND	ND	ND	ND	ND	ND	ND	ND	ND	ND	ND	ND	ND	ND	ND	ND
Oxytetracycline	ND	ND	ND	ND	ND	ND	ND	ND	ND	ND	ND	ND	ND	ND	ND	ND	ND	ND	ND	ND	ND
Paracetamol	7990	679	39.4642	3930	402	43.7165	525	179	32.8424	319	121	28.5364	300	78.4	27.7679	9380	1300	48.7179	4060	251	36.9515
Pregabalin	1250	1250	0.961538	585	365	12.2263	1050	237	6.43482	642	642	ND	ND	ND	ND	403	310	12.8205	745	325	6.10071
Propranolol	253	34.1	1.92308	19.2	16.2	10.2429	63.1	34.3	17.659	29.4	23.2	18.394	ND	ND	5.35714	18.2	13.4	5.64103	52.9	23.9	11.4641
Raloxifene	ND	ND	ND	ND	ND	ND	ND	ND	ND	ND	ND	ND	ND	ND	ND	ND	ND	ND	ND	ND	ND
Ranitidine	52.4	33.6	5.10989	213	53.3	20.0842	108	34.5	21.4149	131	113	11.2045	ND	ND	ND	226	50.7	34.1026	152	44.9	16.8816
Salbutamol	51	42.5	2.88462	48	30.3	8.57964	769	248	1.39771	86.6	17.1	9.80392	ND	ND	ND	ND	ND	ND	129	26	4.03922
Sertraline	ND	ND	ND	ND	ND	ND	ND	ND	ND	ND	ND	ND	ND	ND	ND	ND	ND	ND	ND	ND	ND
Sitagliptin	206	92.7	8.80566	269	205	39.1167	198	51.2	41.0243	201	109	29.8319	15.3	15.9	8.33333	68.2	44.1	27.6923	210	84.6	30.2426
Sulfadiazine	ND	ND	ND	ND	ND	0.985222	425	239	1.07071	332	332	ND	ND	ND	ND	ND	ND	ND	**	**	0.560243
Sulfamethoxazole	1560	400	60.5008	200	41.7	39.194	49.3	19	32.4286	154	108	38.2703	ND	ND	ND	864	142	52.0513	637	62.2	40.1182
Temazepam	24.9	24.9	0.512821	24.9	24.9	1.06732	269	68.3	2.65993	209	124	15.1261	279	226	ND	ND	ND	ND	227	122	3.07391
Tetracycline	ND	ND	ND	323	251	2.70936	215	215	ND	215	215	ND	ND	ND	ND	ND	ND	ND	**	**	0.573514
Thiabendazole	ND	ND	ND	138	128	6.6092	128	128	ND	128	128	ND	ND	ND	ND	ND	ND	ND	137	128	1.39903
Tramadol	168	121	4.41087	105	103	10.5843	437	125	11.9788	415	419	11.2045	ND	ND	ND	177	148	11.2821	313	130	9.47312
Triamterene	127	145	1.44231	8.84	8.48	4.4335	602	547	0.681818	96.1	61.7	14.2857	ND	ND	ND	16.9	15.2	3.07692	308	69.1	3.50081
Trimethoprim	324	59.4	51.5298	52.7	16.4	42.0005	41.3	13.6	33.1226	67.4	27.9	36.4986	14.5	13.1	ND	320	83.8	54.8718	119	23.6	39.2855
Tylosin	ND	ND	ND	644	644	1.47783	100	69.2	0.20202	84.7	84.7	ND	ND	ND	ND	ND	ND	ND	**	**	0.379183
Venlafaxine	21.2	25.4	2.14932	35	38	7.422	72.2	39.3	28.1181	129	120	21.2885	18.9	17.6	1.78571	54.9	47.4	3.07692	66.1	40.3	14.2527
Verapamil	2.94	2.94	0.961538	4.3	4.3	0.985222	165	18.1	0.944444	22.8	11.6	9.47712	ND	ND	ND	2.4	2.4	3.07692	8.45	5	2.16922
* Calculated based on API concentrations which were above respective limits of quantification. Cumulative concentrations represent the sum of all APIs detected at each respective site. The mean of these values is calculated across cumulative concentrations at all sites in each continent (See Dataset S4 'Site-by-site cumulative concentrations').
** This compound was detected at less than 1% of sampling sites globally (i.e., lass than 11 sites globally) and are hence redacted here. See site-specific data in Dataset S4.
*** Countries not previously monitored based on the Umwelt Bundesamt Pharmaceuticals in the Environment Database: Albania, Angola, Antarctica, Antigua, Armenia, Bangladesh, Benin, Bhutan, Bolivia, Brunei, Burkina Faso, Cameroon, Cook Islands, Democratic Republic of Congo, Ecuador, Ethiopia, Gambia (The), Georgia, Iraq, Kazakhstan, Latvia, Lesotho, Liberia, Mali, Morocco, Panama, Peru, Republic of…
©The copyright of these data is held by the University of York (York, United Kingdom). Reuse of these data is for research and teaching purposes only and not for commercial purposes. Any other reuse, including public dissemination by any entity other than the copyright holder, must have prior permission from the copyright holder.
