# Supplementary material for: Pharmaceutical pollution of the world’s rivers
Source: Proc Natl Acad Sci U S A. 2022 Feb 14;119(8):e2113947119. doi: 10.1073/pnas.2113947119 (PMC8872717; doi:10.1073/pnas.2113947119)
Supplement: Supplementary File [file pnas.2113947119.sd06.xlsx]

## Sheet: Sheet1
Dataset S6. Socioeconomic indicators across all sampling campaigns and results of statistical analysis between cumulative API concentrations and income classifications
Campaign	Mean cumulative concentration (ng/L)	Number of sampling sites	World Bank GNI* (USD)	World Bank income classification	Growth rate (%)
Antarctica_ King George Island	976	2	Unlisted	Unlisted	Unlisted
Cook Islands_ Rarotonga	16	5	Unlisted	Unlisted	Unlisted
Benin_ Cotonou	76.9	8	870	Low	2.7
Burkina Faso_ Ouagadougou	1250	10	660	Low	2.9
Congo_ Republic of_ Brazzaville	7760	13	480	Low	2.6
Gambia (The)_ Gambie River	40.1	15	680	Low	2.9
Liberia_ Monrovia	452	10	600	Low	2.5
Mali_ Bamako	4580	9	830	Low	3
Rwanda_ Kigali	480	8	780	Low	2.6
Sierra Leone_ Bo	10.6	10	510	Low	2.1
South Sudan_ Juba	844	8	560	Low	0.6
Tanzania_ Arusha	168	6	920	Low	3
Tanzania_ Dar es Salaam	3920	9	920	Low	3
Uganda_ Mbarara	18	10	600	Low	3.7
Angola_ Luanda	6370	8	3370	Lower-middle	3.3
Bangladesh_ Barisal	6950	10	1470	Lower-middle	1.1
Bhutan_ Paro	56.5	4	3080	Lower-middle	1.2
Bhutan_ Thimphu	147	6	3080	Lower-middle	1.2
Bolivia_ La Paz	68800	10	3370	Lower-middle	1.4
Cameroon_ Yaoundé	2310	7	1440	Lower-middle	2.6
Congo_DRC_Bukavu	35500	8	1640	Lower-middle	3.2
Congo_DRC_Kinshasa	18800	7	1640	Lower-middle	3.2
Ethiopia_ Addis Ababa	51300	5	1190	Lower-middle	2.6
Ghana_Accra	12700	3	1880	Lower-middle	2.2
India_ Hyderabad	12600	18	1790	Lower-middle	1
India_ Delhi	46700	7	1790	Lower-middle	1
Indonesia_ Citarum	5460	10	3540	Lower-middle	1.1
Ivory Coast_ Abidjan	119	9	1610	Lower-middle	2.6
Kenya_ Nairobi	27800	8	1460	Lower-middle	2.3
Laos_ Luang Prabang	205	9	2270	Lower-middle	1.5
Lesotho_ Maseru	2990	10	1380	Lower-middle	0.8
Morocco_Tangier Region	594	6	2860	Lower-middle	1.3
Nigeria_Lagos	23300	17	2100	Lower-middle	2.6
Pakistan_ Lahore	70700	9	1580	Lower-middle	2.1
Palestine_ West Bank	19900	16	3340	Lower-middle	2.5
Philippines_ Manila	6450	10	3830	Lower-middle	1.4
Tunisia_ Tunis	39700	8	3490	Lower-middle	1.1
Ukraine_ Kharkiv	329	10	2390	Lower-middle	-0.5
Zimbabwe_ Harare	14.4	10	1790	Lower-middle	1.4
Albania_ Tirana	33.1	9	4320	Upper-middle	-0.2
Armenia_ Yerevan	32000	6	4230	Upper-middle	0.2
Brazil_ Manaus	393	7	8609	Upper-middle	0.8
Brazil_ Natal	2120	10	8610	Upper-middle	0.8
Brazil_Americana	1320	7	8610	Upper-middle	0.8
Bulgaria_ Sofia	12700	8	7860	Upper-middle	-0.7
China_ Panyu	14600	4	8690	Upper-middle	0.5
China_Guangzhou	2770	8	8690	Upper-middle	0.5
Colombia_ Cali	3080	6	5890	Upper-middle	1.5
Costa Rica_ San Jose	25800	6	11510	Upper-middle	1
Ecuador, Guayaquil	4740	10	5920	Upper-middle	1.8
Georgia_ Tbilisi	7590	4	4130	Upper-middle	0.1
Iran_ Rudbar	237	5	5430	Upper-middle	1.4
Iraq_ Baghdad	9910	12	4630	Upper-middle	2.3
Kazakhstan_ Astana	606	9	7970	Upper-middle	1.3
Malaysia_ Kajang (Kuala Lampur)	14200	10	9650	Upper-middle	1.4
Mexico_ Puerto Vallarta	2130	3	8610	Upper-middle	1.1
Peru_ Huancayo	3170	5	6530	Upper-middle	1.7
Romania_ Bucharest	2880	9	11290	Upper-middle	-0.6
Russia_ Moscow	1090	5	10230	Upper-middle	0
Serbia_ Belgrade	2820	10	5180	Upper-middle	-0.6
South Africa_ Pretoria	5490	5	5430	Upper-middle	1.4
Sri Lanka_ Colombo	4110	10	4060	Upper-middle	1
Taiwan_ Taoyuan	1420	10	8690	Upper-middle	0.5
Thailand_ Bangkok	1460	8	5950	Upper-middle	0.3
Turkey_ Saray	5870	9	10940	Upper-middle	1.5
Antigua_ St John's	14600	3	13810	High	0.9
Argentina_ Buenos Aires	15700	10	13030	High	1
Australia_ Adelaide	577	5	53190	High	1.6
Australia_ Hobart	124	8	53190	High	1.6
Australia_ Melbourne	220	6	53190	High	1.6
Australia_ Sydney	401	7	53190	High	1.6
Austria_ Vienna	4700	7	45360	High	0.6
Belgium_ Antwerp	1630	12	42050	High	0.4
Belgium_ Brussels	9480	10	42050	High	0.4
Brunei_ Brunei River	644	7	29600	High	1.1
Canada_ Calgary	858	9	42790	High	1.4
Canada_ Toronto	2390	6	42790	High	1.4
Canada_Ottawa	180	6	42790	High	1.4
Chile_ Maipo	74.3	5	14670	High	1.4
Chile_ Santiago	4040	10	13610	High	1.4
Croatia_ Zagreb	950	5	13830	High	-0.9
Cyprus_ Kakopetria	172	3	24070	High	0.8
Czech Republic_ Prague	1490	7	17960	High	0.3
Denmark_ Odense	1730	2	55330	High	0.6
Estonia_ Tallinn	195	5	20940	High	0.3
Finland_ Helsinki	541	11	44760	High	0.2
France_ Beaujeu	779	10	38160	High	0.2
France_ Paris	662	6	38160	High	0.2
Germany_ Tubingen	5110	8	47180	High	0.3
Germany_Berlin	1400	7	43700	High	0.3
Germany_Frankfurt	1200	6	43700	High	0.3
Greece_ Oinofyta	696	6	18340	High	-0.3
Hong Kong_ Lam Tsuen	1430	9	46310	High	0.5
Hong Kong_Kai Tak River	8360	4	46310	High	0.5
Hungary_ Budapest	1840	8	12920	High	-0.2
Iceland_ Reykjavik	0	7	67950	High	2.9
Iceland_ Skogafoss	0	10	67950	High	2.9
Ireland_ Suburban Dublin	615	9	53370	High	1
Israel_ Alexander River	12900	7	37440	High	1.9
Italy_ Rome	387	8	31180	High	-0.2
Japan_ Kyoto	286	2	38520	High	-0.2
Japan_ Magome	1100	2	38520	High	-0.2
Latvia_ Riga	442	6	16740	High	-0.8
Lithuania_ Vilnius	226	10	12430	High	-1.4
Luxembourg_ City	10700	7	70790	High	1.9
Netherlands_ Utrecht	2970	9	46910	High	0.6
New Zealand_ N Island	21.9	4	38780	High	1.9
Northern Ireland_Belfast	5150	7	40600	High	0.6
Norway_ Donna	0.958	2	76160	High	0.7
Panama_ Panama City	3140	6	14370	High	1.7
Poland_ Suwalki	353	6	12730	High	0
Portugal_ Lisbon	2760	7	21680	High	-0.2
Portugal_ Madeira, Porto da Cruz	113	5	21680	High	-0.2
Slovakia_ Bratislava	832	8	16650	High	0.1
Slovenia_ Ljubljana	50.7	9	22030	High	0
South Korea_ Seoul	4400	8	28380	High	0.3
Spain_ Madrid	17100	10	27150	High	0.3
Sweden_ Uppsala	299	8	52270	High	1.2
Switzerland_ Basel	1030	10	81130	High	0.8
UK_ Leeds	2640	10	40600	High	0.6
UK_ London	3080	9	40600	High	0.6
UK_ York	1390	11	40600	High	0.6
UK_Scotland_Glasgow	10100	9	40600	High	0.6
Uruguay_ Montevideo	20500	6	15650	High	0.4
USA_ Dallas	10200	3	59160	High	0.6
USA_ Denver	4050	18	59160	High	0.6
USA_ Florida	14.7	7	59160	High	0.6
USA_ Hawaii_ Kauai	861	10	59160	High	0.6
USA_ Honolulu	253	3	59160	High	0.6
USA_ Las Vegas	5170	9	59160	High	0.6
USA_ Miami	361	8	59160	High	0.6
USA_ Missouri_ St Louis	246	3	59160	High	0.6
USA_ New York City	2570	4	59160	High	0.6
USA_ Ormond Beach	39.7	9	59160	High	0.6
USA_Iowa City	3300	7	59160	High	0.6
Venezuela_ Yanomami Village	0	3	13080	High	-1.8
Wales_ River Dee	246	8	40600	High	0.6
Statistical Summary: One-way ANOVA, factor = World Bank income classification and dependant variable = mean cumulative API concentrations
Groups (ALL)	Count	Sum	Average	Variance
Low-Income	12	19601	1633.42	6.11873e+06
Lower-middle-income	25	459651	18386	4.78561e+08
Upper-middle-income	26	162640	6255.38	6.2907e+07
High-income	72	212026	2944.8	2.02862e+07
Source of Variation	Sum of Squares	Degrees of freedom**	Mean squares	p-value (significance)
Between Groups	4.72362e+09	3	1.57454e+09	<0.001
Within Groups	1.45658e+10	131	1.11189e+08
Total	1.92894e+10	134		F= 14.2
Post Hoc Statistical Summary: Tukeys Honestly Significant Difference test (significance set at a 0.05 level)
World Bank Income Classification	evaluated against classification:	Mean Difference	Standard Error	p-value (significance)
Lower-middle-income***	Low-income	16752.6	3703.15	<0.001
	Upper-middle-income	12130.7	2953.65	<0.001
	High-income	15441.2	2447.83	<0.001
* Gross National Income, The World Bank Group, World Bank Open Data, https://data.worldbank.org/indicator
** Antarctica and the Cook Islands were excluded from the analysis due to a lack of respective GNI indices via the World Bank.
*** The cumulative API concdentrations of lower-middle-income countries were the only ones found to be signicantly different than those of the other three classifications, hence are the only post-hoc statistical results data shown here.
©The copyright of these data is held by the University of York (York, United Kingdom). Reuse of these data is for research and teaching purposes only and not for commercial purposes. Any other reuse, including public dissemination by any entity other than the copyright holder, must have prior permission from the copyright holder.
