# Supplementary material for: Pharmaceutical pollution of the world’s rivers
Source: Proc Natl Acad Sci U S A. 2022 Feb 14;119(8):e2113947119. doi: 10.1073/pnas.2113947119 (PMC8872717; doi:10.1073/pnas.2113947119)
Supplement: Supplementary File [file pnas.2113947119.sd04.xlsx]

## Sheet: Sheet1
Dataset S4. Database of pharmaceutical concentrations at all the sampling locations monitored in this project
Note: Values calculated between the LOD and LOQ are redacted and labelled as estimated (e). See Dataset S1 for respective values.
Note: Sampling campaigns are ordered randomly from left to right by continent. They can be ordered alphebetically by: sort & filter --> custom sort --> expand selection --> A to Z --> options --> left to right.
ND = Not Detected
	Continent	Antarctica	Africa																										Asia
	Sampling Campaign	King George Island	The Gambia_ Gambie River	Nigeria_Lagos	Sierra Leone_ Bo	Ghana_Accra	Kenya_ Nairobi	Morocco_ Tangier Region	South Africa_ Pretoria	Uganda_ Mbarara	Tanzania_ Dar es Salaam	Tunisia_ Tunis	Tanzania_ Arusha	Angola_ Luanda	Benin_ Cotonou	Burkina Faso_ Ouagadougou	Congo_ Republic of_ Brazzaville	Zimbabwe_ Harare	Cameroon_ Yaoundé	Congo_DRC_Bukavu	Congo_DRC_Kinshasa	Ethiopia_ Addis Ababa	Ivory Coast_ Aboisso	Mali_ Bamako	Rwanda_ Kigali	South Sudan_ Juba	Lesotho_ Maseru	Liberia_ Monrovia	Bangladesh_ Barisal	Iraq_ Baghdad	Laos_ Luang Prabang	Malaysia_ Kajang	Iran_ Rudbar	Pakistan_ Lahore	India_ Delhi	India_ Hyderabad	Hong Kong_ Lam Tsuen	Hong Kong_ Kai Tak River	China_ Panyu	China_Guangzhou	Israel_ Alexander river	Kazakhstan_ Astana	Sri Lanka_ Colombo	Thailand_ Bangkok	Turkey_ Saray	South Korea_ Seoul	Japan_ Magome	Japan_ Kyoto	Palestine_ West Bank
	n=	2	15	17	10	3	8	6	5	10	9	8	6	8	8	10	13	10	7	8	7	5	9	9	8	8	10	10	10	12	9	10	5	9	7	18	9	4	5	8	7	9	10	8	9	8	2	2	16
	Number of Compounds Detected	4	5	26	2	19	25	10	19	3	11	29	7	19	3	9	17	1	11	15	15	19	4	15	7	10	12	8	13	28	4	21	5	31	22	16	18	34	15	10	25	9	23	14	22	23	4	2	23
	Mean Cumulative* Concentration (ng/L)	970	40.1	23300	10.6	12700	27800	595	5490	18	3920	39800	168	6370	76.9	1250	7760	14.4	2310	35500	18800	51300	119	4580	480	844	2990	447	6940	9900	199	14200	237	70700	46700	12600	1420	8360	14600	2760	12900	606	4110	1460	5870	4400	1100	286	19900
	Regional Population	Unknown	50000	16060303	175000	4300000	6547547	50000	2921488	200000	4364561	638845	416442	8069612	2401067	3032668	2308000	1619000	2765600	870954	17071000	4567857	4707404	2757234	1132686	525953	330760	1010970	385093	13500000	55027	7200000	20000	11126285	26454000	9700000	7448900	7448900	1764869	25000000	400000	1200000	2323826	14626225	47522	25600000	78900	2801044	3340143
Pharmaceutical	Site #	Mean (ng/L)	Mean (ng/L)	Mean (ng/L)	Mean (ng/L)	Mean (ng/L)	Mean (ng/L)	Mean (ng/L)	Mean (ng/L)	Mean (ng/L)	Mean (ng/L)	Mean (ng/L)	Mean (ng/L)	Mean (ng/L)	Mean (ng/L)	Mean (ng/L)	Mean (ng/L)	Mean (ng/L)	Mean (ng/L)	Mean (ng/L)	Mean (ng/L)	Mean (ng/L)	Mean (ng/L)	Mean (ng/L)	Mean (ng/L)	Mean (ng/L)	Mean (ng/L)	Mean (ng/L)	Mean (ng/L)	Mean (ng/L)	Mean (ng/L)	Mean (ng/L)	Mean (ng/L)	Mean (ng/L)	Mean (ng/L)	Mean (ng/L)	Mean (ng/L)	Mean (ng/L)	Mean (ng/L)	Mean (ng/L)	Mean (ng/L)	Mean (ng/L)	Mean (ng/L)	Mean (ng/L)	Mean (ng/L)	Mean (ng/L)	Mean (ng/L)	Mean (ng/L)	Mean (ng/L)
Amitriptyline	1	ND	ND	ND	ND	ND	ND	ND	ND	ND	ND	ND	ND	ND	ND	ND	ND	ND	ND	ND	ND	ND	ND	ND	ND	ND	ND	ND	ND	ND	ND	ND	ND	4.13	ND	ND	ND	15.7	ND	ND	12.5	ND	ND	ND	ND	ND	ND	ND	ND
	2	ND	ND	16	ND	ND	ND	ND	ND	ND	ND	ND	ND	ND	ND	ND	ND	ND	ND	ND	ND	ND	ND	ND	ND	ND	ND	ND	ND	ND	ND	ND	ND	11.3	ND	ND	ND	11.8	ND	ND	ND	ND	ND	ND	ND	ND	ND	ND	ND
	3		ND	12	ND	ND	ND	ND	ND	ND	ND	ND	ND	ND	ND	ND	ND	ND	ND	ND		ND	ND	ND	ND	ND	ND	ND	3.96	ND	ND	ND	ND	7.81	ND	ND	ND	14.8	ND	ND	ND	ND	ND	ND	ND	ND			ND
	4		ND	ND	ND		ND	ND	ND	ND	ND	ND	ND	ND	ND	ND	ND	ND	ND	ND	ND	ND	ND	ND	ND	ND	ND	ND	2.08	ND	ND	ND	ND	12.5	ND	ND	ND	14.1	ND	ND	ND	ND	ND	ND	ND	ND			ND
	5		ND	ND	ND		ND	ND	ND	ND	ND	ND	ND	ND	ND	ND	ND	ND	ND	ND	ND	ND	ND	ND	ND	ND	ND	ND	16.6	ND	ND	ND	ND	8.4	ND	ND	ND		ND	ND	ND	ND	ND	ND	ND	ND			ND
	6		ND	ND	ND		ND	ND		ND	ND	ND	ND	ND	ND	ND	ND	ND	ND	ND	ND		ND	ND	ND	ND	ND	ND	12.3	ND	ND	2.89		8.15	ND	ND	ND			ND	ND	ND	ND	ND	ND	ND			ND
	7		ND	ND	ND		102			ND	ND	17.3		ND	ND	ND	ND	ND	ND	ND	ND		ND	ND	ND	ND	ND	ND	2.12	ND	ND	2		6.65	ND	ND	ND			ND	ND	ND	ND	ND	ND	ND			ND
	8		ND	ND	ND		ND			ND	ND	27.8		ND	ND	ND	ND	ND		ND			ND	ND	ND	ND	ND	ND	ND	ND	ND	2.03		11.8		ND	ND			ND		ND	ND	ND	ND	ND			ND
	9		ND	ND	ND					ND	ND					ND	ND	ND					ND	ND			ND	ND	ND	ND	ND	ND		7.15		ND	ND					ND	ND		ND				ND
	10		ND	ND	ND					ND						ND	ND	ND			ND						ND	ND	2.16	ND		ND				ND							ND						ND
	11		ND	ND													ND													ND						ND													ND
	12		ND	ND													ND													ND						ND													ND
	13		ND	ND													ND																			ND													ND
	14		ND	26.5																																ND													ND
	15		ND	10.3																																ND													ND
	16			ND																																ND													ND
	17			ND																																ND
	18																																			ND
Artemisinin	1	ND	ND	19.8	ND	ND	ND	ND	ND	ND	ND	ND	ND	ND	ND	ND	ND	ND	ND	ND	ND	ND	ND	ND	ND	ND	ND	ND	ND	ND	ND	ND	ND	ND	ND	ND	ND	ND	ND	ND	ND	ND	ND	ND	ND	ND	ND	ND	ND
	2	ND	ND	ND	ND	ND	ND	ND	ND	ND	ND	ND	ND	ND	ND	ND	ND	ND	ND	ND	ND	ND	ND	ND	ND	ND	ND	ND	ND	ND	ND	ND	ND	ND	ND	ND	ND	ND	ND	ND	ND	ND	ND	ND	ND	ND	ND	ND	ND
	3		ND	2480	ND	ND	ND	ND	ND	ND	ND	ND	ND	ND	ND	ND	ND	ND	ND	ND		ND	ND	ND	ND	ND	ND	ND	ND	ND	ND	ND	ND	ND	ND	ND	ND	ND	ND	ND	ND	ND	ND	ND	ND	ND			ND
	4		ND	418	ND		ND	ND	ND	ND	ND	ND	ND	ND	ND	ND	ND	ND	ND	ND	ND	ND	ND	ND	ND	ND	ND	ND	ND	ND	ND	ND	ND	ND	ND	ND	ND	ND	ND	ND	ND	ND	ND	ND	ND	ND			ND
	5		ND	ND	ND		ND	ND	ND	ND	ND	ND	ND	ND	ND	ND	ND	ND	ND	ND	ND	ND	ND	ND	ND	ND	ND	ND	ND	ND	ND	ND	ND	ND	ND	ND	ND		ND	ND	ND	ND	ND	ND	ND	ND			ND
	6		ND	ND	ND		ND	ND		ND	ND	ND	ND	ND	ND	ND	ND	ND	ND	ND	ND		ND	ND	ND	ND	ND	ND	ND	ND	ND	ND		ND	ND	ND	ND			ND	ND	ND	ND	ND	ND	ND			ND
	7		ND	256	ND		ND			ND	ND	ND		ND	ND	ND	ND	ND	ND	ND	ND		ND	ND	ND	ND	ND	ND	ND	ND	ND	ND		ND	ND	ND	ND			ND	ND	ND	ND	ND	ND	ND			ND
	8		ND	ND	ND		ND			ND	ND	ND		ND	ND	ND	ND	ND		ND			ND	ND	ND	ND	ND	ND	ND	ND	ND	ND		ND		ND	ND			ND		ND	ND	ND	ND	ND			ND
	9		ND	ND	ND					ND	ND					ND	ND	ND					ND	ND			ND	ND	ND	ND	ND	ND		ND		ND	ND					ND	ND		ND				ND
	10		ND	ND	ND					ND						ND	ND	ND			ND						ND	ND	ND	ND		ND				ND							ND						ND
	11		ND	ND													ND													ND						ND													ND
	12		ND	ND													ND													ND						ND													ND
	13		ND	ND													ND																			ND													ND
	14		ND	659																																ND													ND
	15		ND	2210																																ND													ND
	16			343																																ND													ND
	17			270																																ND
	18																																			ND
Atenolol	1	ND	ND	17.1	ND	139	ND	ND	ND	ND	ND	27.2	ND	ND	ND	ND	ND	ND	ND	ND	ND	55.3	ND	6.06	ND	ND	ND	ND	ND	ND	ND	42.5	ND	11.4	51	ND	56.8	130	ND	ND	3900	ND	ND	ND	ND	ND	ND	ND	103
	2	ND	ND	302	ND	26.3	70.5	ND	ND	ND	ND	35	ND	71.7	ND	ND	ND	ND	ND	ND	ND	105	ND	22.4	ND	ND	ND	ND	ND	16.2	ND	48.9	ND	563	836	ND	ND	134	ND	ND	421	ND	46.5	ND	ND	23.1	ND	ND	92.5
	3		ND	329	ND	43.8	78.9	ND	124	ND	ND	ND	ND	ND	ND	ND	ND	ND	ND	ND		10.3	ND	20.4	ND	ND	ND	ND	ND	ND	ND	53.3	ND	387	919	797.697	ND	133	ND	ND	ND	ND	65.2	ND	ND	36.6			158
	4		ND	70.7	ND		101	ND	625	ND	ND	10.7	ND	ND	ND	ND	ND	ND	ND	ND	ND	222	ND	ND	ND	ND	ND	ND	ND	ND	ND	55	ND	212	722	1160.88	ND	131	ND	ND	ND	ND	72.3	13	ND	45.7			124
	5		ND	73.1	ND		185	ND	17.8	ND	ND	509	ND	ND	ND	ND	ND	ND	ND	40.5	ND	234	ND	33.9	ND	ND	12.2	ND	ND	ND	ND	134	ND	340	419	1066.34	ND		ND	ND	ND	ND	73.8	116	9.23	40.8			83.7
	6		ND	3.26	ND		200	ND		ND	ND	183	ND	ND	ND	27.3	ND	ND	ND	43.5	ND		ND	ND	ND	ND	9.81	ND	ND	7.27	ND	112		1430	ND	880.579	ND			ND	ND	ND	56.8	12.1	7.58	38.3			113
	7		ND	53.4	ND		128			ND	13.2	564		184	ND	ND	ND	ND	ND	33.9	ND		ND	61.6	ND	ND	18.5	ND	ND	14.2	ND	97.5		1350	ND	673.646	ND			ND	1090	ND	44.8	35.5	ND	23.4			96.9
	8		ND	ND	ND		ND			ND	6.1	2040		ND	ND	ND	ND	ND		32.3			ND	22.3	ND	ND	32.3	ND	ND	39.9	ND	102		368		372.25	ND			ND		ND	64.5	68.9	ND	45.7			104
	9		ND	11.8	ND					ND	ND					ND	14	ND					ND	ND			97.7	ND	ND	64.6	ND	258		993		34.16	36.2					ND	ND		ND				95.3
	10		ND	15.2	ND					ND						ND	30	ND			ND						104	ND	ND	209		ND				ND							ND						526
	11		ND	24.2													ND													60.4						ND													341
	12		ND	37													ND													54.9						ND													109
	13		ND	26.2													ND																			ND													ND
	14		ND	43.8																																ND													238
	15		ND	39.9																																ND													250
	16			ND																																ND													61.7
	17			11.1																																ND
	18																																			ND
Carbamazepine	1	ND	ND	115	ND	60.5	196	ND	ND	ND	1.74	41.9	ND	ND	ND	ND	ND	ND	ND	ND	70	54.7	ND	3.21	ND	ND	34.6	ND	ND	6.07	ND	7.63	2.2	3.34	24.7	ND	38.3	173	11.3	5.31	994	3.1	12.4	ND	1.47	6.66	ND	ND	1800
	2	ND	ND	69.2	ND	103	81.5	13.4	ND	ND	1.74	36.7	ND	98.6	ND	ND	ND	ND	12.8	ND	60.7	81	ND	26.4	ND	ND	35.9	ND	ND	8.83	ND	8.43	1.72	66.8	187	ND	2.1	168	7.73	5.18	1790	ND	44	ND	1.58	24.8	ND	ND	1440
	3		ND	180	ND	27	135	45.9	10.5	ND	2.63	3.1	ND	ND	ND	ND	ND	ND	37.8	ND		15.5	ND	ND	ND	ND	38	ND	48	4.71	ND	9.83	2.19	45.9	193	ND	6.23	165	7.3	7.31	498	ND	56.1	ND	6.7	36.3			1910
	4		ND	103	ND		171	71.2	405	ND	8.88	22.4	1.74	ND	ND	11	ND	ND	45.8	2.9	64	87.7	ND	ND	ND	ND	38.7	ND	ND	6.55	ND	10.2	2.08	32.5	206	ND	ND	172	ND	7.01	59.4	ND	59.7	2.51	21.8	40.8			1710
	5		ND	4.29	ND		199	2.04	126	ND	8.36	411	9.86	ND	ND	ND	ND	ND	77.8	129	131	99.6	ND	10.7	ND	50.6	39.4	2.46	5.51	5.24	ND	19.9	ND	40.6	138	ND	ND		ND	15.3	76	1.71	61	140	190	37.5			1970
	6		ND	ND	ND		222	9.81		ND	17.9	139	7.4	ND	ND	7.74	19.1	ND	15.3	95.4	41.5		ND	ND	ND	33.7	40.2	2.33	7.27	5.73	ND	20.2		155	ND	ND	ND			9.89	709	2.3	74	3.43	146	47.7			1740
	7		ND	ND	ND		883			ND	34.1	842		906	ND	ND	4.75	ND	53.1	67.4	44.7		ND	17.9	ND	5.98	39.6	ND	ND	8.24	ND	14.1		156	13.2	ND	ND			13	1130	2.24	73.7	5.3	108	48.7			1750
	8		ND	4.38	ND		68.2			ND	30	518		ND	ND	ND	4.62	ND		71.7			ND	20.5	ND	ND	41	ND	ND	15.5	ND	17.2		46.8		ND	ND			5.32		12.7	57.6	10.1	107	38.3			1720
	9		ND	ND	ND					ND	15.8					7.39	29.2	ND					ND	ND			47	ND	ND	29.8	ND	29.2		115		ND	9.76					24.4	2.09		132				717
	10		ND	7.21	ND					ND						ND	32.6	ND			41.6						45.4	ND	ND	76.8						ND							16.1						1580
	11		ND	23.5													ND													23.9						ND													1350
	12		ND	158													5.85													22.2						ND													743
	13		ND	20.9													38																			ND													1010
	14		ND	409																																ND													1160
	15		ND	132																																ND													1260
	16			175																																ND													858
	17			18.6																																ND
	18																																			ND
Caffeine	1	578	ND	360	ND	6060	ND	ND	ND	ND	ND	2250	ND	ND	ND	49.5	441	38.1	ND	156	1210	25600	ND	746	ND	ND	ND	ND	ND	ND	190	ND	ND	264	2480	ND	497	132	8280	430	ND	622	ND	ND	205	88.7	35.3	95.5	4630
	2	224	ND	2960	ND	185	ND	ND	ND	ND	ND	2700	ND	ND	ND	ND	254	43.5	258	115	1950	58500	ND	5160	ND	ND	ND	ND	ND	ND	152	ND	ND	7580	25100	ND	ND	690	14400	145	ND	ND	ND	ND	352	145	1910	94.7	3000
	3		ND	2340	ND	590	ND	ND	1440	ND	ND	ND	ND	ND	ND	348	ND	30.7	746	637		5810	ND	1760	ND	ND	ND	ND	ND	ND	154	ND	ND	6670	30600	11694.5	392	743	17700	418	ND	ND	ND	ND	2170	134			8270
	4		ND	2620	ND		ND	ND	8430	ND	ND	353	ND	ND	ND	597	1330	31.6	145	1820	715	43600	ND	339	1000	ND	ND	ND	ND	ND	122	ND	ND	3970	25000	8719.89	ND	701	3380	441	ND	244	ND	78.6	3000	213			6490
	5		ND	2490	ND		ND	ND	ND	ND	ND	22200	ND	101	ND	ND	ND	ND	117	6820	6600	45400	552	4400	166	ND	132	ND	ND	ND	169	ND	ND	6600	29300	9763.43	ND		717	126	ND	327	ND	466	1390	166			4040
	6		ND	1220	ND		ND	43.8		ND	ND	16900	ND	ND	ND	5270	59.6	ND	268	3160	4120		ND	227	343	1970	142	ND	ND	ND	168	ND		36600	259	9367.33	ND			1510	ND	611	ND	ND	497	166			5250
	7		ND	2580	ND		ND			ND	ND	ND		4710	ND	ND	316	ND	297	3620	2870		ND	6030	800	ND	263	ND	ND	ND	146	ND		44200	1630	10444.8	ND			1470	ND	601	ND	111	490	128			5360
	8		ND	323	ND		ND			ND	ND	ND		ND	ND	ND	59.3	ND		3220			ND	7740	254	ND	312	ND	ND	ND	90	ND		7890		6215.13	ND			105		700	ND	406	394	211			5290
	9		ND	ND	ND					ND	ND					397	1420	ND						180			340	ND	ND	ND	131	ND		7950		1179.44	3030					159	ND		7440				259
	10		ND	2490	ND					ND						2090	3120	ND			3000						311	ND	ND	ND		ND				42.049							ND						22700
	11		ND	2890													ND													ND						ND													19800
	12		ND	4200													ND													ND						ND													5630
	13		ND	4160													5840																			ND													ND
	14		ND	5930																																2649.13													11600
	15		ND	11800																																ND													11100
	16			1930																																ND													1370
	17			2510																																ND
	18																																			770.818
Cetirizine	1	ND	ND	ND	ND	221	64.5	ND	ND	ND	ND	ND	ND	ND	ND	ND	ND	ND	ND	ND	ND	ND	ND	ND	ND	ND	ND	ND	ND	ND	ND	31.4	ND	11	161	ND	138	347	ND	ND	146	ND	37	ND	ND	11.5	ND	ND	110
	2	ND	ND	14.1	ND	173	268	ND	ND	ND	ND	ND	ND	ND	ND	ND	ND	ND	ND	ND	ND	ND	ND	ND	ND	ND	ND	ND	ND	6.96	ND	46.4	ND	229	1060	ND	ND	333	ND	ND	ND	ND	159	ND	ND	67	ND	ND	96.1
	3		ND	38.1	ND	102	212	25.4	16.9	ND	ND	ND	ND	ND	ND	ND	ND	ND	ND	ND		ND	ND	ND	ND	ND	ND	ND	247	ND	ND	65.6	ND	183	1010	563.416	ND	326	ND	ND	ND	ND	217	ND	15.7	96.2			105
	4		ND	16.9	ND		483	14.7	183	ND	ND	ND	ND	ND	ND	ND	ND	ND	ND	ND	ND	ND	ND	ND	ND	ND	ND	ND	4.9	ND	ND	49.4	ND	155	1230	787.605	ND	352	ND	ND	ND	ND	257	13.6	18.7	117			101
	5		ND	ND	ND		527	ND	37.5	ND	ND	275	37.6	ND	ND	ND	ND	ND	ND	ND	ND	ND	ND	ND	ND	ND	ND	ND	30.8	ND	ND	118	ND	189	672	2479.91	ND		ND	ND	ND	ND	258	133	162	102			101
	6		ND	ND	ND		639	ND		ND	50	115	11.2	ND	ND	ND	ND	ND	ND	ND	ND		ND	ND	ND	ND	ND	ND	51.2	ND	ND	120		675	ND	1096.25	ND			ND	49.3	ND	275	26.7	127	109			99.2
	7		ND	ND	ND		456			ND	103	593		ND	ND	ND	ND	ND	ND	ND	ND		ND	ND	ND	ND	ND	ND	ND	ND	ND	101		593	73.3	1422.55	ND			ND	73.5	ND	223	34.5	76.8	93			95.9
	8		ND	ND	ND		61.4			ND	81.3	598		ND	ND	ND	ND	ND		ND			ND	ND	ND	ND	ND	ND	ND	13.1	ND	95.8		210		1347.57	ND			ND		ND	234	38.5	77.9	116			108
	9		ND	ND	ND					ND	27.1					ND	ND	ND					ND	ND			ND	ND	ND	3.39	ND	198		754		1809.74	ND					ND	ND		39.1				74.5
	10		ND	ND	ND					ND						ND	15.2	ND			ND						ND	ND	5.86	8.87		10.4				177.215							5.88						114
	11		ND	ND													ND													5.68						ND													87.6
	12		ND	ND													ND													3.39						ND													40.3
	13		ND	ND													41.3																			ND													12.2
	14		ND	ND																																ND													56.5
	15		ND	ND																																ND													60.2
	16			ND																																ND													35.1
	17			ND																																ND
	18																																			ND
Cimetidine	1	ND	ND	526	ND	ND	ND	ND	ND	ND	ND	ND	ND	ND	ND	ND	ND	ND	ND	ND	10.8	147	ND	23.4	ND	ND	ND	ND	ND	ND	ND	25.4	ND	ND	ND	ND	ND	849	274	24.3	ND	ND	15.6	ND	ND	6.4	ND	ND	ND
	2	ND	ND	465	ND	ND	29	ND	ND	ND	ND	ND	ND	143	ND	ND	ND	ND	56.5	ND	15.6	284	ND	78.8	ND	ND	ND	ND	ND	ND	ND	27.8	ND	412	ND	ND	ND	716	676	9.88	ND	ND	204	ND	ND	77.8	ND	ND	ND
	3		ND	724	ND	ND	28.8	ND	30.1	ND	ND	ND	ND	ND	ND	ND	ND	ND	29.9	23.9		46.6	ND	4.41	ND	ND	ND	ND	ND	ND	ND	38.5	ND	270	ND	ND	ND	1060	669	26.3	ND	ND	230	ND	ND	91.6			ND
	4		ND	933	ND		59.8	ND	ND	ND	ND	ND	ND	ND	ND	ND	ND	ND	26.5	93.4	13	135	ND	5.31	ND	ND	9.62	ND	ND	ND	ND	35.5	ND	119	ND	ND	ND	929	14.1	23.3	ND	ND	269	7.74	ND	141			ND
	5		ND	53.9	ND		95.8	ND	ND	ND	ND	ND	ND	ND	ND	ND	ND	ND	226	858	25.9	145	ND	31.6	ND	ND	ND	15.4	ND	ND	ND	92.2	ND	187	ND	ND	ND		ND	ND	ND	ND	205	ND	ND	92.5			ND
	6		ND	66.8	ND		94	ND		ND	ND	ND	ND	ND	ND	14	ND	ND	ND	661	ND		ND	ND	6.16	ND	4.07	ND	ND	ND	ND	70.3		965	ND	ND	ND			45.4	ND	ND	145	11.8	ND	73.2			ND
	7		ND	41.7	ND		46.8			ND	4.53	17.5		109	ND	ND	ND	ND	56.5	519	ND		ND	168	3.46	16.2	6.43	ND	ND	ND	ND	84.9		752	ND	ND	ND			27	ND	ND	115	23.6	ND	62.6			ND
	8		ND	20.4	ND		5.25			ND	4.55	12.6		ND	ND	ND	ND	ND		396			ND	152	5.27	ND	11.6	ND	ND	4.12	ND	19.7		216		ND	16			14.8		ND	255	44.8	ND	136			ND
	9		ND	36.8	ND					ND	5.67					ND	33	ND					ND	ND			20.6	ND	ND	5.26	ND	41		168		ND	13.5					ND	ND		ND				ND
	10		ND	52.8	ND					ND						ND	8.83	ND			ND						20.7	ND	ND	12.1		ND				ND							ND						ND
	11		ND	112													ND													2.48						ND													ND
	12		ND	191													ND													2.48						ND													ND
	13		ND	157													ND																			ND													ND
	14		ND	256																																ND													ND
	15		ND	148																																ND													ND
	16			124																																ND													ND
	17			63.4																																ND
	18																																			ND
Ciprofloxacin	1	ND	ND	30.2	ND	122	ND	ND	ND	ND	ND	ND	ND	ND	ND	ND	ND	ND	ND	ND	ND	77.4	ND	ND	ND	ND	ND	ND	21.1	23.5	67.2	44.2	ND	49	ND	ND	ND	306	ND	ND	208	ND	ND	ND	ND	ND	ND	ND	ND
	2	ND	ND	143	ND	ND	40	ND	ND	ND	ND	ND	ND	ND	ND	ND	ND	ND	ND	ND	ND	195	ND	ND	ND	ND	ND	ND	23.2	33	69	21.5	ND	58.6	ND	ND	ND	335	ND	ND	587	ND	ND	ND	ND	ND	ND	ND	270
	3		ND	423	ND	ND	67.3	ND	ND	ND	ND	ND	ND	ND	ND	ND	ND	ND	ND	ND		ND	ND	ND	ND	ND	ND	ND	61.7	27.7	81.4	22	ND	ND	ND	ND	ND	326	ND	ND	ND	ND	ND	ND	ND	ND			193
	4		ND	236	ND		95.1	ND	ND	ND	ND	ND	ND	ND	ND	ND	ND	ND	ND	ND	149	50.3	ND	ND	ND	ND	ND	ND	ND	29.6	48.6	26.4	ND	ND	ND	231.95	ND	351	ND	ND	ND	ND	ND	ND	ND	ND			ND
	5		ND	ND	ND		77.9	ND	ND	ND	ND	ND	ND	ND	ND	ND	ND	ND	ND	ND	ND	59.8	ND	ND	ND	ND	ND	ND	80.5	40.9	52.4	41.1	ND	47.1	ND	227.364	ND		ND	ND	ND	ND	ND	ND	ND	ND			ND
	6		ND	ND	ND		205	ND		ND	48	ND	ND	ND	ND	ND	ND	ND	ND	ND	ND		ND	ND	ND	ND	ND	ND	59.6	31.4	71	29.7		ND	ND	506.168	ND			ND	ND	ND	ND	ND	ND	ND			ND
	7		ND	23	ND		40.6			ND	ND	ND		1570	ND	ND	ND	ND	ND	ND	ND		ND	ND	ND	ND	ND	ND	22.1	35.9	ND	136		ND	ND	338.752	ND			ND	ND	ND	ND	ND	ND	ND			ND
	8		ND	ND	ND		21.4			ND	ND	ND		ND	ND	ND	ND	ND		ND			ND	ND	ND	ND	ND	ND	ND	62.2	ND	78.5		53.1		318.471	ND			ND		ND	ND	ND	ND	ND			ND
	9		ND	ND	ND					ND	ND					ND	ND	ND					ND	ND			ND	ND	14.3	82.5	ND	75.5		ND		196.928	ND					ND	ND		ND				647
	10		ND	ND	ND					ND						ND	ND	ND			ND						ND	ND	14.3	236		53.4				ND							ND						164
	11		ND	ND													ND													72.8						ND													ND
	12		ND	61.3													ND													109						ND													ND
	13		ND	ND													ND																			ND													ND
	14		ND	210																																ND													ND
	15		ND	ND																																ND													ND
	16			32.2																																ND													ND
	17			ND																																ND
	18																																			ND
Citalopram	1	ND	ND	ND	ND	ND	ND	ND	ND	ND	ND	ND	ND	6.07	ND	ND	ND	ND	ND	ND	ND	ND	ND	ND	ND	ND	ND	ND	ND	ND	ND	ND	ND	ND	ND	ND	8.59	74.5	ND	ND	ND	ND	ND	ND	ND	ND	ND	ND	3.93
	2	ND	ND	ND	ND	ND	ND	ND	ND	ND	ND	ND	ND	ND	ND	ND	ND	ND	ND	ND	ND	ND	ND	ND	ND	ND	ND	ND	ND	ND	ND	ND	ND	ND	ND	ND	ND	62.9	ND	ND	ND	ND	6.1	ND	ND	2.22	ND	ND	6.2
	3		ND	ND	ND	ND	ND	ND	ND	ND	ND	ND	ND	3.75	ND	ND	ND	ND	ND	ND		ND	ND	ND	ND	ND	ND	ND	ND	ND	ND	ND	ND	ND	ND	ND	ND	69.1	ND	ND	ND	ND	6.33	ND	ND	3.42			4.23
	4		ND	ND	ND		ND	ND	29.1	ND	ND	ND	ND	ND	ND	ND	ND	ND	ND	ND	ND	ND	ND	ND	ND	ND	ND	ND	ND	ND	ND	ND	ND	ND	ND	ND	ND	73.8	ND	ND	ND	ND	5.31	ND	ND	3.2			ND
	5		ND	ND	ND		ND	ND	ND	ND	ND	ND	ND	ND	ND	ND	ND	ND	ND	ND	ND	ND	ND	ND	ND	ND	ND	ND	ND	ND	ND	ND	ND	ND	ND	ND	ND		ND	ND	ND	ND	4.25	ND	22.8	1.88			ND
	6		ND	ND	ND		ND	ND		ND	ND	ND	ND	ND	ND	ND	ND	ND	ND	ND	ND		ND	ND	ND	ND	ND	ND	ND	ND	ND	ND		5.63	ND	ND	ND			ND	ND	ND	ND	ND	11.2	ND			4.03
	7		ND	ND	ND		ND			ND	ND	ND		ND	ND	ND	ND	ND	ND	ND	ND		ND	ND	ND	ND	ND	ND	ND	ND	ND	ND		ND	ND	ND	ND			ND	ND	ND	ND	ND	6.74	ND			5.04
	8		ND	ND	ND		ND			ND	ND	ND		ND	ND	ND	ND	ND		ND			ND	ND	ND	ND	ND	ND	ND	ND	ND	ND		ND		ND	ND			ND		ND	5.47	ND	ND	3			4.32
	9		10.7	ND	ND					ND	ND					ND	ND	ND					ND	ND			ND	ND	ND	ND	ND	ND		ND		ND	ND					ND	ND		ND				4.08
	10		16.7	ND	ND					ND						ND	ND	ND			ND						ND	ND	ND	ND		ND				ND							ND						4.61
	11		8.69	ND													ND													ND						ND													ND
	12		ND	ND													ND													ND						ND													ND
	13		ND	ND													ND																			ND													ND
	14		ND	ND																																ND													ND
	15		ND	ND																																ND													ND
	16			ND																																ND													ND
	17			ND																																ND
	18																																			ND
Clarithromycin	1	ND	ND	ND	ND	ND	ND	ND	ND	ND	ND	ND	ND	ND	ND	ND	ND	ND	ND	ND	ND	ND	ND	ND	ND	ND	ND	ND	ND	ND	ND	ND	ND	ND	ND	ND	ND	324	ND	ND	565	ND	ND	ND	ND	ND	ND	ND	ND
	2	ND	ND	42.1	ND	ND	54	ND	ND	ND	ND	ND	ND	ND	ND	ND	ND	ND	ND	ND	ND	ND	ND	ND	ND	ND	ND	ND	ND	19	ND	ND	ND	214	ND	ND	ND	317	ND	ND	252	ND	ND	ND	ND	92.3	ND	ND	ND
	3		ND	58.9	ND	ND	175	ND	ND	ND	ND	ND	ND	ND	ND	ND	ND	ND	ND	ND		ND	ND	ND	ND	ND	ND	ND	ND	ND	ND	ND	ND	159	ND	ND	ND	329	ND	ND	ND	ND	ND	ND	ND	114			ND
	4		ND	ND	ND		380	ND	ND	ND	ND	ND	ND	ND	ND	ND	ND	ND	ND	ND	ND	115	ND	ND	ND	ND	ND	ND	ND	ND	ND	ND	ND	289	ND	ND	ND	299	ND	ND	ND	ND	ND	ND	ND	122			ND
	5		ND	ND	ND		379	ND	ND	ND	ND	447	ND	ND	ND	ND	ND	ND	ND	ND	ND	ND	ND	ND	ND	ND	ND	ND	ND	ND	ND	38.4	ND	389	ND	ND	ND		ND	ND	ND	ND	ND	ND	ND	99.1			ND
	6		ND	ND	ND		448	ND		ND	ND	396	ND	ND	ND	ND	ND	ND	ND	ND	ND		ND	ND	ND	ND	ND	ND	ND	ND	ND	27.4		1300	ND	ND	ND			ND	ND	ND	ND	ND	ND	ND			ND
	7		ND	ND	ND		230			ND	ND	564		ND	ND	ND	ND	ND	ND	ND	ND		ND	ND	ND	ND	ND	ND	ND	ND	ND	39.1		944	ND	ND	ND			ND	215	ND	ND	ND	ND	ND			ND
	8		ND	ND	ND		ND			ND	ND	677		ND	ND	ND	ND	ND		ND			ND	ND	ND	ND	ND	ND	ND	ND	ND	36.3		359		ND	45.9			ND		ND	56.7	ND	ND	110			ND
	9		ND	ND	ND					ND	ND					ND	ND	ND					ND	ND			ND	ND	ND	19	ND	ND		151		ND	ND					ND	ND		ND				ND
	10		ND	ND	ND					ND						ND	ND	ND			ND						ND	ND	ND	76.1		ND				ND							ND						ND
	11		ND	ND													ND													19						ND													ND
	12		ND	ND													ND													40.1						ND													ND
	13		ND	ND													ND																			ND													ND
	14		ND	ND																																ND													ND
	15		ND	ND																																ND													ND
	16			ND																																ND													ND
	17			ND																																ND
	18																																			ND
Clotrimazole	1	ND	ND	ND	ND	ND	ND	ND	ND	ND	ND	ND	ND	ND	ND	ND	ND	ND	ND	ND	ND	ND	ND	ND	ND	ND	ND	ND	ND	ND	ND	ND	ND	ND	ND	ND	ND	ND	ND	ND	ND	ND	ND	ND	ND	ND	ND	ND	ND
	2	ND	76.2	ND	ND	ND	ND	ND	ND	ND	ND	ND	ND	ND	ND	ND	ND	ND	ND	ND	ND	ND	ND	ND	ND	ND	ND	ND	ND	ND	ND	ND	ND	ND	ND	ND	ND	ND	ND	ND	ND	ND	ND	ND	ND	ND	ND	ND	ND
	3		ND	ND	ND	ND	ND	ND	ND	ND	ND	ND	ND	ND	ND	ND	ND	ND	ND	ND		ND	ND	ND	ND	ND	ND	ND	ND	ND	ND	ND	ND	ND	ND	ND	ND	ND	ND	ND	ND	ND	ND	ND	ND	ND			ND
	4		ND	ND	ND		ND	ND	ND	ND	ND	ND	ND	ND	ND	ND	ND	ND	ND	ND	ND	ND	ND	ND	ND	ND	ND	ND	ND	ND	ND	ND	ND	ND	ND	ND	ND	ND	ND	ND	ND	ND	ND	ND	ND	ND			ND
	5		ND	ND	ND		ND	ND	ND	ND	ND	ND	ND	ND	ND	ND	ND	ND	ND	ND	ND	ND	ND	ND	ND	ND	ND	ND	ND	ND	ND	ND	ND	ND	ND	ND	ND		ND	ND	ND	ND	ND	ND	ND	ND			ND
	6		ND	ND	ND		ND	ND		ND	ND	ND	ND	ND	ND	ND	ND	ND	ND	ND	ND		ND	ND	ND	ND	ND	ND	ND	ND	ND	ND		ND	ND	ND	ND			ND	ND	ND	ND	ND	ND	ND			ND
	7		ND	ND	ND		ND			ND	ND	ND		ND	ND	ND	ND	ND	ND	ND	ND		ND	ND	ND	ND	ND	ND	ND	ND	ND	ND		ND	ND	ND	ND			ND	ND	ND	ND	ND	ND	ND			ND
	8		ND	ND	ND		ND			ND	ND	ND		ND	ND	ND	ND	ND		ND			ND	ND	ND	ND	ND	ND	ND	ND	ND	ND		ND		ND	ND			ND		ND	ND	ND	ND	ND			ND
	9		ND	ND	ND					ND	ND					ND	ND	ND					ND	ND			ND	ND	ND	ND	ND	ND		ND		ND	ND					ND	ND		ND				ND
	10		91.9	ND	ND					ND						ND	ND	ND			ND						ND	ND	ND	ND		ND				ND							ND						ND
	11		37.1	ND													ND													ND						ND													ND
	12		ND	ND													ND													ND						ND													ND
	13		ND	ND													ND																			ND													ND
	14		36.2	ND																																ND													ND
	15		ND	ND																																ND													ND
	16			ND																																ND													ND
	17			ND																																ND
	18																																			ND
Cloxacillin	1	ND	ND	ND	ND	ND	ND	ND	ND	ND	ND	ND	ND	ND	ND	ND	ND	ND	ND	ND	ND	ND	ND	ND	ND	ND	ND	ND	ND	ND	ND	ND	ND	ND	ND	ND	ND	ND	ND	ND	ND	ND	ND	ND	ND	ND	ND	ND	ND
	2	ND	ND	ND	ND	ND	ND	ND	ND	ND	ND	ND	ND	ND	ND	ND	ND	ND	ND	ND	ND	ND	ND	ND	ND	ND	ND	ND	ND	ND	ND	ND	ND	ND	ND	ND	ND	ND	ND	ND	ND	ND	ND	ND	ND	ND	ND	ND	ND
	3		ND	ND	ND	ND	ND	ND	ND	ND	ND	ND	ND	ND	ND	ND	ND	ND	ND	ND		ND	ND	ND	ND	ND	ND	ND	ND	ND	ND	ND	ND	ND	ND	ND	ND	ND	ND	ND	ND	ND	ND	ND	ND	ND			ND
	4		ND	ND	ND		ND	ND	ND	ND	ND	ND	ND	ND	ND	ND	ND	ND	ND	ND	ND	ND	ND	ND	ND	ND	ND	ND	ND	ND	ND	ND	ND	ND	ND	ND	ND	ND	ND	ND	ND	ND	ND	ND	ND	ND			ND
	5		ND	ND	ND		ND	ND	ND	ND	ND	ND	ND	ND	ND	ND	ND	ND	ND	ND	ND	ND	ND	ND	ND	ND	ND	ND	ND	ND	ND	ND	ND	ND	ND	ND	ND		ND	ND	ND	ND	ND	ND	ND	ND			ND
	6		ND	ND	ND		ND	ND		ND	ND	ND	ND	ND	ND	ND	ND	ND	ND	ND	ND		ND	ND	ND	ND	ND	ND	ND	ND	ND	ND		ND	ND	ND	ND			ND	ND	ND	ND	ND	ND	ND			ND
	7		ND	ND	ND		ND			ND	ND	ND		ND	ND	ND	ND	ND	ND	ND	ND		ND	ND	ND	ND	ND	ND	ND	ND	ND	ND		ND	ND	ND	ND			ND	ND	ND	ND	ND	ND	ND			ND
	8		ND	ND	ND		ND			ND	ND	ND		ND	ND	ND	ND	ND		ND			ND	ND	ND	ND	ND	ND	ND	ND	ND	ND		ND		ND	ND			ND		ND	ND	ND	ND	ND			ND
	9		ND	ND	ND					ND	ND					ND	ND	ND					ND	ND			ND	ND	ND	ND	ND	ND		ND		ND	ND					ND	ND		ND				ND
	10		ND	ND	ND					ND						ND	ND	ND			ND						ND	ND	ND	ND		ND				ND							ND						ND
	11		ND	ND													ND													ND						ND													ND
	12		ND	ND													ND													ND						ND													ND
	13		ND	ND													ND																			ND													ND
	14		ND	ND																																ND													ND
	15		ND	ND																																ND													ND
	16			ND																																ND													ND
	17			ND																																ND
	18																																			ND
Codeine	1	ND	ND	ND		60.4	ND	ND	ND	ND	ND	ND	ND	ND	ND	ND	ND	ND	ND	ND	ND	ND	ND	ND	ND	ND	ND	ND	ND	ND	ND	ND	ND	ND	10.4	ND	ND	36	ND	ND	ND	ND	ND	ND	ND	ND	ND	ND	ND
	2	ND	ND	138		ND	55.2	ND	ND	ND	ND	ND	ND	ND	ND	ND	ND	ND	ND	ND	ND	ND	ND	23.8	ND	ND	ND	ND	ND	ND	ND	ND	ND	105	95.1	ND	ND	28.6	ND	ND	ND	ND	ND	ND	ND	ND	ND	ND	ND
	3		ND	158		ND	ND	ND	36.5	ND	ND	ND	ND	ND	ND	ND	ND	ND	ND	ND		ND	ND	6.3	ND	ND	ND	ND	ND	ND	ND	ND	ND	63.4	87.8	ND	ND	41.1	ND	ND	ND	ND	ND	ND	ND	ND			ND
	4		ND	42.7			ND	ND	645	ND	ND	ND	ND	ND	ND	ND	ND	ND	ND	ND	ND	ND	ND	ND	ND	ND	ND	ND	ND	ND	ND	ND	ND	54.7	84.5	ND	ND	33.3	ND	ND	ND	ND	6.94	ND	ND	ND			ND
	5		ND	6.37			91.6	ND	ND	ND	ND	164	ND	ND	ND	ND	ND	ND	ND	ND	ND	ND	ND	36.8	ND	ND	ND	ND	ND	ND	ND	ND	ND	80	86.8	ND	ND		ND	ND	ND	ND	6.81	ND	ND	ND			ND
	6		ND	ND			105	ND		ND	ND	82.3	ND	ND	ND	ND	ND	ND	ND	ND	ND		ND	ND	ND	ND	ND	ND	ND	ND	ND	ND		223	ND	ND	ND			ND	ND	ND	5.62	ND	ND	ND			ND
	7		ND	ND			111			ND	ND	293		ND	ND	ND	ND	ND	ND	ND	ND		ND	56	ND	ND	ND	ND	ND	3.82	ND	ND		172	ND	ND	ND			ND	ND	ND	ND	ND	ND	ND			ND
	8		ND	ND			ND			ND	ND	459		ND	ND	ND	ND	ND		ND			ND	ND	ND	ND	ND	ND	ND	2.81	ND	ND		93.5		ND	ND			ND		ND	ND	ND	ND	ND			ND
	9		ND	ND						ND	ND					ND	15.5	ND					ND	ND			ND	ND	ND	4.99	ND	ND		123		ND	ND					ND	ND		ND				ND
	10		ND	58.5						ND						ND	19.4	ND			ND						ND	ND	ND	23.9		ND				ND							ND						ND
	11		ND	42.4													ND													28.6						ND													ND
	12		ND	69.2													ND													13.9						ND													ND
	13		ND	16.3													ND																			ND													ND
	14		ND	ND																																ND													ND
	15		ND	ND																																ND													ND
	16			ND																																ND													ND
	17			ND																																ND
	18																																			ND
Cotinine	1	60.7545	ND	ND	ND	370	ND	ND	ND	ND	ND	202	ND	ND	ND	ND	ND	ND	ND	13.2	885	111	ND	52.3	e7.78	26.2	26.5	ND	ND	ND	ND	ND	14.3	33.3	226	ND	ND	24.4	1820	222	9570	43.6	ND	ND	ND	ND	ND	ND	277
	2	17.541	ND	165	ND	ND	ND	ND	ND	ND	ND	168	ND	540	ND	ND	ND	ND	14	19.7	771	329	ND	254	e7.78	13	22.5	ND	ND	ND	ND	ND	ND	1500	4440	ND	ND	13.4	1400	152	1510	ND	ND	ND	200	63	ND	ND	231
	3		ND	420	ND	115	ND	ND	168	ND	ND	16	ND	ND	ND	ND	ND	ND	45.6	140		27.1	ND	103	16.5	ND	27.3	ND	ND	ND	ND	ND	ND	1230	5020	3116.07	ND	21.9	2660	136	ND	ND	ND	ND	269	120			267
	4		ND	184	ND		ND	ND	98.5	ND	ND	68.7	ND	ND	ND	83.6	ND	ND	39.3	166	756	635	ND	15.4	17	ND	53.2	20.3	ND	ND	ND	ND	ND	700	4760	1293.63	ND	16.2	255	230	ND	ND	ND	42.7	198	156			175
	5		ND	252	ND		ND	44.9	32.5	ND	ND	2040	ND	ND	ND	30.3	ND	ND	334	684	2060	724	ND	164	13.1	69.9	26.3	19	ND	ND	ND	ND	ND	1010	2900	2176.79	ND		ND	77	ND	ND	ND	ND	95.4	141			189
	6		ND	272	ND		ND	ND		ND	ND	1130	ND	ND	ND	317	ND	ND	18.1	579	684		ND	ND	30.8	102	26.8	ND	ND	ND	ND	ND		2920	ND	1891.46	ND			173	ND	ND	ND	61.7	53.1	150			328
	7		ND	133	28.1		ND			ND	ND	1690		366	ND	ND	18	ND	25.1	546	608		ND	302	31.6	60.1	42	ND	ND	ND	ND	ND		2630	400	1691.24	ND			223	306	ND	ND	44.5	73.7	163			391
	8		ND	58.5	ND		ND			ND	ND	6290		ND	ND	ND	17.6	ND		557			ND	311	17.5	ND	64.2	ND	ND	ND	ND	ND		966		245.794	ND			70.4		ND	ND	73.6	59.3	172			311
	9		ND	81.1	ND					ND	ND					118	202	ND					ND	ND			111	14.4	ND	ND	ND	ND		2090		ND	ND					ND	ND		778				65
	10		ND	167	ND					ND						112	417	ND			628						118	ND	ND	ND		ND				ND							45.7						3760
	11		ND	177													ND													ND						ND													3370
	12		ND	192													ND													ND						ND													1040
	13		ND	148													194																			ND													128
	14		ND	140																																ND													1980
	15		ND	117																																ND													1850
	16			131																																ND													119
	17			37.8																																ND
	18																																			ND
Desvenlafaxine	1	ND	ND	ND	ND	ND	ND	ND	ND	ND	ND	ND	ND	ND	ND	ND	ND	ND	ND	ND	ND	ND	ND	ND	ND	ND	ND	ND	ND	ND	ND	ND	ND	ND	ND	ND	90.5	304	ND	ND	ND	ND	ND	ND	ND	ND	ND	ND	62.9
	2	ND	ND	ND	ND	ND	ND	ND	ND	ND	ND	ND	ND	ND	ND	ND	ND	ND	ND	ND	ND	ND	ND	ND	ND	ND	ND	ND	ND	ND	ND	ND	ND	ND	76.1	ND	ND	295	64.7	ND	40.1	ND	28.3	ND	ND	14.8	ND	ND	43.9
	3		ND	ND	ND	ND	ND	ND	ND	ND	ND	ND	ND	ND	ND	ND	ND	ND	ND	ND		ND	ND	ND	ND	ND	ND	ND	ND	ND	ND	ND	ND	ND	77.1	ND	27.2	305	51.6	ND	18.4	ND	43	ND	19.4	26			56
	4		ND	ND	ND		ND	ND	127	ND	ND	ND	ND	ND	ND	ND	ND	ND	ND	ND	ND	ND	ND	ND	ND	ND	ND	ND	ND	ND	ND	ND	ND	ND	64.9	ND	ND	315	ND	ND	ND	ND	45	ND	47	29.9			50.4
	5		ND	ND	ND		ND	ND	ND	ND	ND	136	ND	ND	ND	ND	ND	ND	ND	ND	ND	ND	ND	ND	ND	ND	ND	ND	ND	ND	ND	ND	ND	ND	46.5	ND	ND		ND	ND	ND	ND	42.7	ND	257	30.7			56.1
	6		ND	ND	ND		ND	ND		ND	ND	86.8	ND	ND	ND	ND	ND	ND	ND	ND	ND		ND	ND	ND	ND	ND	ND	ND	ND	ND	ND		36.2	ND	ND	ND			ND	ND	ND	ND	ND	203	19.7			58.5
	7		ND	ND	ND		ND			ND	ND	228		ND	ND	ND	ND	ND	ND	ND	ND		ND	ND	ND	ND	ND	ND	ND	ND	ND	ND		32.6	ND	ND	ND			ND	39.4	ND	28.1	ND	139	18.1			56.7
	8		ND	ND	ND		ND			ND	ND	169		ND	ND	ND	ND	ND		ND			ND	ND	ND	ND	ND	ND	ND	ND	ND	ND		ND		ND	ND			ND		ND	44.4	ND	96.5	37.3			56.5
	9		ND	ND	ND					ND	ND					ND	ND	ND					ND	ND			ND	ND	ND	ND	ND	ND		28.6		ND	16.4					ND	ND		30.7				109
	10		ND	ND	ND					ND						ND	ND	ND			ND						ND	ND	ND	ND		ND				ND							ND						178
	11		ND	ND													ND													ND						ND													180
	12		ND	ND													ND													ND						ND													68.7
	13		ND	ND													ND																			ND													44.8
	14		ND	ND																																ND													126
	15		ND	ND																																ND													144
	16			ND																																ND													82.2
	17			ND																																ND
	18																																			ND
Diazepam	1	ND	ND	ND	ND	170	ND	ND	ND	ND	ND	ND	ND	ND	ND	ND	ND	ND	ND	ND	4.38	ND	ND	ND	ND	ND	ND	ND	ND	ND	ND	ND	ND	ND	ND	ND	ND	ND	ND	ND	ND	ND	ND	ND	ND	ND	ND	ND	ND
	2	ND	ND	12.3	ND	ND	ND	ND	ND	ND	ND	ND	ND	ND	ND	ND	ND	ND	ND	ND	4.14	ND	ND	ND	ND	ND	ND	ND	ND	ND	ND	ND	ND	ND	ND	ND	ND	ND	ND	ND	ND	ND	ND	ND	ND	ND	ND	ND	ND
	3		ND	9.31	ND	ND	ND	ND	ND	ND	ND	ND	ND	ND	ND	ND	ND	ND	ND	ND		ND	ND	ND	ND	ND	ND	ND	4.89	ND	ND	ND	ND	ND	ND	ND	ND	ND	ND	ND	ND	ND	ND	ND	ND	ND			ND
	4		ND	5.55	ND		ND	ND	ND	ND	ND	ND	ND	ND	ND	ND	ND	ND	ND	ND	5.98	ND	ND	ND	ND	ND	ND	ND	ND	ND	ND	ND	ND	2.26	ND	ND	ND	ND	ND	ND	ND	ND	ND	ND	ND	ND			ND
	5		ND	ND	ND		ND	ND	ND	ND	ND	ND	ND	ND	ND	ND	ND	ND	ND	ND	15.7	ND	ND	ND	ND	ND	ND	ND	21.2	ND	ND	ND	ND	ND	ND	59.561	ND		ND	ND	ND	ND	ND	4.47	ND	ND			ND
	6		ND	ND	ND		ND	ND		ND	ND	ND	ND	ND	ND	ND	ND	ND	ND	ND	ND		ND	ND	ND	ND	ND	ND	50.8	ND	ND	ND		6.14	ND	18.98	ND			ND	ND	ND	ND	ND	ND	ND			ND
	7		ND	ND	ND		29.1			ND	ND	ND		ND	ND	ND	ND	ND	ND	ND	ND		ND	ND	ND	ND	ND	ND	ND	ND	ND	ND		8.17	ND	34.296	ND			ND	ND	ND	ND	ND	ND	ND			ND
	8		ND	ND	ND		ND			ND	ND	ND		ND	ND	ND	ND	ND		ND			ND	ND	ND	ND	ND	ND	ND	ND	ND	ND		3.6		23.889	ND			ND		ND	ND	ND	ND	ND			ND
	9		ND	ND	ND					ND	ND					ND	ND	ND					ND	ND			ND	ND	ND	ND	ND	ND		5.87		29.489	ND					ND	ND		ND				ND
	10		ND	2.03	ND					ND						ND	ND	ND			ND						ND	ND	ND	ND		ND				40.868							ND						ND
	11		ND	ND													ND													ND						ND													ND
	12		ND	ND													ND													ND						ND													ND
	13		ND	2.48													ND																			ND													ND
	14		ND	8.08																																ND													ND
	15		ND	3.69																																ND													ND
	16			4.38																																ND													ND
	17			3.58																																ND
	18																																			ND
Diltiazem	1	ND	ND	ND	ND	ND	ND	ND	ND	ND	ND	ND	ND	ND	ND	ND	ND	ND	ND	ND	ND	ND	ND	ND	ND	ND	ND	ND	ND	ND	ND	ND	ND	ND	ND	ND	7.03	31.8	ND	ND	10.3	ND	ND	ND	ND	ND	ND	ND	ND
	2	ND	ND	ND	ND	ND	ND	ND	ND	ND	ND	ND	ND	2.83	ND	ND	ND	ND	ND	ND	ND	ND	ND	ND	ND	ND	ND	ND	ND	ND	ND	ND	ND	ND	ND	ND	ND	29.4	ND	ND	4.78	ND	5.24	ND	ND	4.14	ND	ND	ND
	3		ND	ND	ND	ND	ND	ND	ND	ND	ND	ND	ND	ND	ND	ND	ND	ND	ND	ND		ND	ND	ND	ND	ND	ND	ND	ND	ND	ND	ND	ND	ND	ND	ND	ND	30.3	ND	ND	ND	ND	8.18	ND	ND	6.24			ND
	4		ND	ND	ND		ND	ND	ND	ND	ND	ND	ND	ND	ND	ND	ND	ND	ND	ND	ND	ND	ND	ND	ND	ND	ND	ND	ND	ND	ND	ND	ND	ND	ND	ND	ND	31.9	ND	ND	ND	ND	8.03	ND	ND	6.13			ND
	5		ND	ND	ND		ND	ND	ND	ND	ND	42.7	ND	ND	ND	ND	ND	ND	ND	ND	ND	ND	ND	ND	ND	ND	ND	ND	ND	ND	ND	ND	ND	ND	ND	26.23	ND		ND	ND	ND	ND	7.03	ND	3.53	5.09			ND
	6		ND	ND	ND		ND	ND		ND	ND	8.56	ND	ND	ND	ND	ND	ND	ND	ND	ND		ND	ND	ND	ND	ND	ND	ND	ND	ND	ND		5.91	ND	30.158	ND			ND	ND	ND	4.67	ND	2.94	4.1			ND
	7		ND	ND	ND		ND			ND	ND	39		ND	ND	ND	ND	ND	ND	ND	ND		ND	ND	ND	ND	ND	ND	ND	ND	ND	ND		5.28	ND	27.844	ND			ND	1.97	ND	4.92	ND	1.83	4.17			ND
	8		ND	ND	ND		ND			ND	ND	96.7		ND	ND	ND	ND	ND		ND			ND	ND	ND	ND	ND	ND	ND	ND	ND	ND		ND		30.718	ND			ND		ND	7.9	ND	ND	6.35			ND
	9		ND	ND	ND					ND	ND					ND	ND	ND					ND	ND			ND	ND	ND	ND	ND	ND		ND		29.562	1.1					ND	ND		ND				ND
	10		ND	ND	ND					ND						ND	ND	ND			ND						ND	ND	ND	ND		ND				ND							ND						ND
	11		ND	ND													ND													ND						ND													ND
	12		ND	ND													ND													ND						ND													ND
	13		ND	ND													ND																			ND													ND
	14		ND	ND																																ND													ND
	15		ND	ND																																ND													ND
	16			ND																																ND													ND
	17			ND																																ND
	18																																			ND
Diphenhydramine	1	ND	ND	ND	ND	ND	ND	ND	ND	ND	ND	ND	ND	ND	ND	ND	ND	ND	ND	ND	ND	ND	ND	ND	ND	ND	ND	ND	ND	ND	ND	ND	ND	ND	ND	ND	ND	ND	ND	ND	ND	ND	ND	ND	ND	ND	ND	ND	ND
	2	ND	ND	ND	ND	ND	ND	ND	ND	ND	ND	ND	ND	ND	ND	ND	ND	ND	ND	ND	ND	ND	ND	ND	ND	ND	ND	ND	ND	ND	ND	ND	ND	ND	ND	ND	ND	ND	ND	ND	ND	ND	ND	ND	ND	ND	ND	ND	ND
	3		ND	ND	ND	ND	ND	ND	ND	ND	ND	ND	ND	ND	ND	ND	ND	ND	ND	ND		ND	ND	ND	ND	ND	ND	ND	ND	ND	ND	ND	ND	ND	ND	ND	ND	ND	ND	ND	ND	ND	ND	ND	ND	ND			ND
	4		ND	ND	ND		ND	ND	ND	ND	ND	ND	ND	ND	ND	ND	ND	ND	ND	ND	ND	ND	ND	ND	ND	ND	ND	ND	ND	ND	ND	ND	ND	ND	ND	ND	ND	ND	ND	ND	ND	ND	ND	ND	ND	ND			ND
	5		ND	ND	ND		ND	ND	ND	ND	ND	ND	ND	ND	ND	ND	ND	ND	ND	ND	ND	ND	ND	ND	ND	ND	ND	ND	ND	ND	ND	ND	ND	ND	ND	ND	ND		ND	ND	ND	ND	ND	ND	ND	ND			ND
	6		ND	ND	ND		ND	ND		ND	ND	ND	ND	ND	ND	ND	ND	ND	ND	ND	ND		ND	ND	ND	ND	ND	ND	ND	ND	ND	ND		ND	ND	ND	ND			ND	ND	ND	ND	ND	ND	ND			ND
	7		ND	ND	ND		ND			ND	ND	ND		ND	ND	ND	ND	ND	ND	ND	ND		ND	ND	ND	ND	ND	ND	ND	ND	ND	ND		ND	ND	ND	ND			ND	ND	ND	ND	ND	ND	ND			ND
	8		ND	ND	ND		ND			ND	ND	ND		ND	ND	ND	ND	ND		ND			ND	ND	ND	ND	ND	ND	ND	ND	ND	ND		ND		ND	ND			ND		ND	ND	ND	ND	ND			ND
	9		ND	ND	ND					ND	ND					ND	ND	ND					ND	ND			ND	ND	ND	ND	ND	ND		ND		ND	ND					ND	ND		ND				ND
	10		ND	ND	ND					ND						ND	ND	ND			ND						ND	ND	ND	ND		ND				ND							ND						ND
	11		ND	ND													ND													ND						ND													ND
	12		ND	ND													ND													ND						ND													ND
	13		ND	ND													ND																			ND													ND
	14		ND	ND																																ND													ND
	15		ND	ND																																ND													ND
	16			ND																																ND													ND
	17			ND																																ND
	18																																			ND
Enrofloxacin	1	ND	ND	ND	ND	ND	ND	ND	ND	ND	ND	ND	ND	ND	ND	ND	ND	ND	ND	ND	ND	ND	ND	ND	ND	ND	ND	ND	ND	ND	ND	ND	ND	ND	ND	ND	ND	ND	ND	ND	ND	ND	ND	ND	ND	ND	ND	ND	ND
	2	ND	ND	ND	ND	ND	ND	ND	ND	ND	ND	ND	ND	ND	ND	ND	ND	ND	ND	ND	ND	ND	ND	ND	ND	ND	ND	ND	ND	ND	ND	ND	ND	12.7	ND	ND	ND	ND	ND	ND	ND	ND	ND	ND	ND	ND	ND	ND	420
	3		ND	ND	ND	ND	ND	ND	ND	ND	ND	ND	ND	ND	ND	ND	ND	ND	ND	ND		ND	ND	ND	ND	ND	ND	ND	ND	ND	ND	ND	ND	10.5	ND	ND	ND	ND	ND	ND	ND	ND	ND	ND	ND	ND			389
	4		ND	ND	ND		ND	ND	ND	ND	ND	ND	ND	ND	ND	ND	ND	ND	ND	ND	ND	ND	ND	ND	ND	ND	ND	ND	ND	ND	ND	ND	ND	8.88	ND	ND	ND	ND	ND	ND	ND	ND	ND	ND	ND	ND			379
	5		ND	ND	ND		ND	ND	ND	ND	ND	ND	ND	ND	ND	ND	ND	ND	ND	ND	ND	ND	ND	ND	ND	ND	ND	ND	ND	ND	ND	ND	ND	10.4	ND	ND	ND		ND	ND	ND	ND	ND	ND	ND	ND			380
	6		ND	ND	ND		ND	ND		ND	ND	ND	ND	ND	ND	ND	ND	ND	ND	ND	ND		ND	ND	ND	ND	ND	ND	ND	ND	ND	ND		18.5	ND	ND	ND			ND	ND	ND	ND	ND	ND	ND			411
	7		ND	ND	ND		ND			ND	ND	ND		ND	ND	ND	ND	ND	ND	ND	ND		ND	ND	ND	ND	ND	ND	ND	ND	ND	175		12.5	ND	ND	ND			ND	ND	ND	ND	ND	ND	ND			451
	8		ND	ND	ND		ND			ND	ND	ND		ND	ND	ND	ND	ND		ND			ND	ND	ND	ND	ND	ND	ND	ND	ND	111		ND		ND	ND			ND		ND	ND	ND	ND	ND			445
	9		ND	ND	ND					ND	ND					ND	ND	ND					ND	ND			ND	ND	ND	ND	ND	106		21.8		ND	ND					ND	ND		ND				ND
	10		ND	ND	ND					ND						ND	ND	ND			ND						ND	ND	ND	ND		74				ND							ND						ND
	11		ND	ND													ND													ND						ND													ND
	12		ND	ND													ND													ND						ND													ND
	13		ND	ND													ND																			ND													ND
	14		ND	ND																																ND													ND
	15		ND	ND																																ND													ND
	16			ND																																ND													ND
	17			ND																																ND
	18																																			ND
Erythromycin	1	ND	ND	ND	ND	1590	ND	ND	ND	ND	ND	ND	ND	ND	ND	ND	ND	ND	ND	ND	ND	ND	ND	ND	ND	ND	ND	ND	ND	ND	ND	ND	ND	ND	38.4	ND	ND	42.1	322	ND	ND	ND	ND	ND	ND	ND	ND	ND	ND
	2	ND	ND	ND	ND	ND	ND	ND	ND	ND	ND	ND	ND	ND	ND	ND	ND	ND	ND	ND	ND	ND	ND	ND	ND	ND	ND	ND	ND	ND	ND	ND	ND	54	87.9	ND	ND	62.2	357	ND	ND	ND	ND	ND	ND	ND	ND	ND	ND
	3		ND	ND	ND	ND	566	ND	ND	ND	ND	ND	ND	ND	ND	ND	ND	ND	ND	356		ND	ND	ND	ND	ND	ND	ND	ND	ND	ND	ND	ND	35.9	90.1	ND	ND	66.6	729	ND	ND	ND	ND	ND	ND	ND			ND
	4		ND	236	ND		ND	ND	ND	ND	ND	ND	ND	ND	ND	ND	ND	ND	ND	269	ND	ND	ND	ND	ND	ND	ND	ND	ND	ND	ND	ND	ND	35.4	62.1	ND	ND	59	ND	ND	ND	ND	ND	ND	ND	ND			ND
	5		ND	ND	ND		ND	ND	ND	ND	ND	ND	3.55	ND	ND	ND	ND	ND	ND	1890	ND	ND	ND	ND	ND	ND	ND	ND	ND	ND	ND	ND	ND	40.4	60.6	ND	ND		ND	ND	ND	ND	ND	ND	ND	ND			ND
	6		ND	ND	ND		968	ND		ND	ND	ND	9.79	ND	ND	ND	ND	ND	ND	620	ND		ND	ND	ND	ND	ND	ND	ND	ND	ND	ND		203	ND	ND	ND			ND	ND	ND	ND	ND	ND	ND			ND
	7		ND	ND	ND		1520			ND	ND	124		ND	ND	ND	ND	ND	ND	494	ND		ND	ND	ND	ND	ND	ND	ND	ND	ND	ND		204	ND	ND	ND			ND	ND	ND	ND	ND	ND	ND			ND
	8		ND	ND	ND		31.7			ND	ND	70		ND	ND	ND	ND	ND		471			ND	ND	ND	ND	ND	ND	ND	ND	ND	ND		70.4		ND	ND			ND		ND	ND	ND	ND	ND			ND
	9		ND	ND	ND					ND	ND					ND	43.4	ND					ND	ND			ND	ND	ND	103	ND	ND		137		ND	ND					ND	ND		ND				ND
	10		ND	ND	ND					ND						ND	121	ND			ND						ND	ND	ND	307		ND				ND							ND						ND
	11		ND	ND													ND													78.4						ND													ND
	12		ND	ND													ND													18.4						ND													ND
	13		ND	ND													ND																			ND													ND
	14		ND	ND																																ND													ND
	15		ND	ND																																ND													ND
	16			ND																																ND													ND
	17			ND																																ND
	18																																			ND
Fexofenadine	1	ND	ND	26.4	ND	11.2	ND	ND	ND	ND	ND	ND	ND	ND	ND	ND	ND	ND	ND	ND	ND	ND	ND	ND	ND	ND	ND	ND	ND	1600	ND	3800	ND	ND	40.4	ND	196	274	ND	ND	4440	ND	9.25	ND	ND	ND	ND	ND	578
	2	ND	ND	15.3	ND	ND	ND	ND	ND	ND	ND	ND	ND	ND	ND	ND	ND	ND	ND	ND	ND	ND	ND	ND	ND	ND	ND	ND	ND	2590	ND	4140	ND	154	813	ND	ND	266	ND	ND	647	ND	86	ND	ND	67	ND	ND	460
	3		ND	20.7	ND	ND	ND	e6.57	ND	ND	ND	ND	ND	ND	ND	ND	ND	ND	ND	ND		ND	ND	ND	ND	ND	ND	ND	ND	896	ND	4690	ND	112	688	1120.7	ND	258	ND	ND	471	ND	136	ND	ND	101			601
	4		ND	9.63	ND		ND	ND	232	ND	ND	ND	ND	ND	ND	ND	ND	ND	ND	ND	ND	24.3	ND	ND	ND	ND	ND	ND	ND	1630	ND	5230	ND	60.8	684	1173.19	ND	271	ND	ND	ND	ND	149	14.9	ND	118			471
	5		ND	ND	ND		22400	ND	39.6	ND	ND	26.2	ND	ND	ND	ND	ND	ND	ND	ND	ND	24.4	ND	ND	ND	ND	ND	ND	ND	1340	ND	10500	ND	87	367	3091.26	ND		ND	ND	74.3	ND	142	e6.57	ND	115			539
	6		ND	ND	ND		32100	ND		ND	ND	e6.57	ND	ND	ND	ND	ND	ND	ND	ND	ND		ND	ND	ND	ND	ND	ND	ND	3070	ND	16700		410	ND	1613.9	ND			ND	356	ND	133	12.4	ND	119			482
	7		ND	ND	ND		19800			ND	ND	71.3		ND	ND	ND	ND	ND	ND	ND	ND		ND	ND	ND	12.9	ND	ND	ND	1980	ND	12600		340	41.7	2095.16	ND			ND	558	ND	133	27.4	11.9	109			457
	8		ND	ND	ND		2540			ND	ND	10.8		ND	ND	ND	ND	ND		ND			ND	ND	ND	ND	ND	ND	ND	4370	ND	12700		100		1768.08	ND			ND		ND	133	63.7	ND	115			504
	9		ND	ND	ND					ND	ND					ND	ND	ND					ND	ND			12.2	ND	ND	6110	ND	24300		455		2542.91	18.9					ND	ND		ND				529
	10		ND	ND	ND					ND						ND	ND	ND			ND						13.6	ND	ND	20200		2720				248.839							ND						1080
	11		ND	ND													ND													6720						ND													995
	12		ND	ND													ND													8000						ND													375
	13		ND	ND													ND																			ND													52.1
	14		ND	ND																																ND													679
	15		ND	ND																																ND													668
	16			ND																																ND													411
	17			ND																																ND
	18																																			ND
Fluconazole	1	ND	ND	ND	ND	ND	162	ND	ND	ND	116	ND	ND	ND	ND	ND	ND	ND	ND	ND	ND	ND	ND	ND	ND	ND	ND	ND	10.9	e7.77	ND	14.3	ND	ND	ND	ND	ND	ND	ND	ND	ND	ND	ND	ND	ND	ND	ND	ND	ND
	2	ND	ND	ND	ND	ND	361	ND	ND	ND	57.4	ND	ND	ND	ND	ND	ND	ND	ND	ND	ND	ND	ND	ND	ND	ND	ND	ND	12.6	e7.77	ND	21.1	ND	ND	ND	ND	ND	ND	ND	ND	ND	ND	ND	ND	ND	ND	ND	ND	ND
	3		ND	ND	ND	ND	349	ND	ND	ND	54.4	ND	ND	ND	ND	ND	ND	ND	ND	ND		ND	ND	ND	ND	ND	ND	ND	197	e7.77	ND	22.7	ND	ND	ND	ND	ND	ND	ND	ND	ND	ND	ND	ND	ND	ND			ND
	4		ND	ND	ND		438	ND	ND	ND	128	ND	ND	ND	ND	ND	ND	ND	ND	ND	ND	ND	ND	ND	ND	ND	ND	ND	11.7	e7.77	ND	17.5	ND	ND	ND	ND	ND	ND	ND	ND	ND	ND	ND	ND	ND	ND			ND
	5		ND	ND	ND		542	ND	ND	ND	197	ND	ND	ND	ND	ND	ND	ND	ND	ND	ND	ND	ND	ND	ND	ND	ND	ND	32.1	e7.77	ND	45.4	ND	ND	ND	ND	ND		ND	ND	ND	ND	ND	ND	ND	ND			ND
	6		ND	ND	ND		642	ND		ND	354	ND	ND	ND	ND	ND	ND	ND	ND	ND	ND		ND	ND	ND	ND	ND	ND	56.7	e7.77	ND	32.8		ND	ND	ND	ND			ND	ND	ND	ND	ND	ND	ND			ND
	7		ND	ND	ND		2130			ND	523	ND		ND	ND	ND	ND	ND	ND	ND	ND		ND	ND	ND	ND	ND	ND	10.99	e7.77	ND	34.5		ND	ND	ND	ND			ND	ND	ND	ND	ND	ND	ND			ND
	8		ND	ND	ND		322			ND	453	ND		ND	ND	ND	ND	ND		ND			ND	ND	ND	ND	ND	ND	11	23.9	ND	27.3		ND		ND	ND			ND		ND	ND	ND	ND	ND			ND
	9		ND	ND	ND					ND	258					ND	ND	ND					ND	ND			ND	ND	11.1	26.8	ND	39.1		ND		ND	ND					ND	ND		ND				ND
	10		ND	ND	ND					ND						ND	ND	ND			ND						ND	ND	11.6	66.6		e7.77				ND							ND						ND
	11		ND	ND													ND													23.6						ND													ND
	12		ND	ND													ND													24.8						ND													ND
	13		ND	ND													ND																			ND													ND
	14		ND	ND																																ND													ND
	15		ND	ND																																ND													ND
	16			ND																																ND													ND
	17			ND																																ND
	18																																			ND
Fluoxetine	1	ND	ND	ND	ND	ND	ND	ND	ND	ND	ND	ND	ND	ND	ND	ND	ND	ND	ND	ND	ND	ND	ND	ND	ND	ND	ND	ND	ND	ND	ND	ND	ND	ND	ND	ND	ND	ND	ND	ND	ND	ND	ND	ND	ND	ND	ND	ND	ND
	2	ND	ND	ND	ND	ND	ND	ND	ND	ND	ND	ND	ND	ND	ND	ND	ND	ND	ND	ND	ND	ND	ND	ND	ND	ND	ND	ND	ND	ND	ND	ND	ND	ND	ND	ND	ND	ND	ND	ND	ND	ND	ND	ND	ND	ND	ND	ND	ND
	3		ND	ND	ND	ND	ND	ND	ND	ND	ND	ND	ND	ND	ND	ND	ND	ND	ND	ND		ND	ND	ND	ND	ND	ND	ND	ND	ND	ND	ND	ND	ND	ND	ND	ND	ND	ND	ND	ND	ND	ND	ND	ND	ND			ND
	4		ND	ND	ND		ND	ND	ND	ND	ND	ND	ND	ND	ND	ND	ND	ND	ND	ND	ND	ND	ND	ND	ND	ND	ND	ND	ND	ND	ND	ND	ND	ND	ND	ND	ND	ND	ND	ND	ND	ND	ND	ND	ND	ND			ND
	5		ND	ND	ND		ND	ND	ND	ND	ND	ND	ND	ND	ND	ND	ND	ND	ND	ND	ND	ND	ND	ND	ND	ND	ND	ND	ND	ND	ND	ND	ND	ND	ND	ND	ND		ND	ND	ND	ND	ND	ND	ND	ND			ND
	6		ND	ND	ND		ND	ND		ND	ND	ND	ND	ND	ND	ND	ND	ND	ND	ND	ND		ND	ND	ND	ND	ND	ND	ND	ND	ND	ND		ND	ND	ND	ND			ND	ND	ND	ND	ND	ND	ND			ND
	7		ND	ND	ND		ND			ND	ND	ND		ND	ND	ND	ND	ND	ND	ND	ND		ND	ND	ND	ND	ND	ND	ND	ND	ND	ND		ND	ND	ND	ND			ND	ND	ND	ND	ND	ND	ND			ND
	8		ND	ND	ND		ND			ND	ND	ND		ND	ND	ND	ND	ND		ND			ND	ND	ND	ND	ND	ND	ND	ND	ND	ND		ND		ND	ND			ND		ND	ND	ND	ND	ND			ND
	9		ND	ND	ND					ND	ND					ND	ND	ND					ND	ND			ND	ND	ND	ND	ND	ND		ND		ND	ND					ND	ND		ND				ND
	10		ND	ND	ND					ND						ND	ND	ND			ND						ND	ND	ND	ND		ND				ND							ND						ND
	11		ND	ND													ND													ND						ND													ND
	12		ND	ND													ND													ND						ND													ND
	13		ND	ND													ND																			ND													ND
	14		ND	ND																																ND													ND
	15		ND	ND																																ND													ND
	16			ND																																ND													ND
	17			ND																																ND
	18			ND																																ND
Gabapentin	1	ND	ND	ND	ND	68.1	ND	ND	ND	ND	ND	ND	ND	ND	ND	ND	ND	ND	ND	ND	ND	ND	ND	ND	ND	ND	ND	ND	ND	27	ND	84.1	ND	17.7	93.2	ND	135	1010	ND	ND	6060	ND	136	ND	ND	132	ND	ND	824
	2	ND	ND	ND	ND	244	295	ND	ND	ND	ND	ND	ND	228	ND	ND	ND	ND	ND	ND	ND	278	ND	ND	ND	ND	ND	ND	ND	64.6	ND	91.7	ND	314	ND	ND	ND	1050	ND	ND	1060	ND	627	16.2	ND	640	ND	ND	776
	3		ND	ND	ND	ND	ND	48.3	ND	ND	ND	ND	ND	ND	ND	ND	ND	ND	ND	ND		ND	ND	ND	ND	ND	ND	ND	ND	31.9	ND	102	ND	248	ND	2360.8	ND	1100	ND	ND	ND	ND	963	e10.88	168	915			1010
	4		ND	ND	ND		455	120	247	ND	ND	ND	ND	ND	ND	ND	ND	ND	ND	ND	ND	714	ND	ND	ND	ND	ND	ND	ND	31.6	ND	112	ND	174	1850	1224.92	ND	1190	ND	ND	ND	ND	849	73.8	581	1020			957
	5		ND	ND	ND		480	ND	ND	ND	ND	440	21	ND	ND	ND	ND	ND	ND	ND	ND	725	ND	ND	ND	ND	ND	ND	ND	27.5	ND	227	ND	191	1100	746.796	ND		ND	ND	ND	ND	915	439	498	996			981
	6		ND	ND	ND		475	ND		ND	ND	ND	ND	ND	ND	ND	ND	ND	ND	ND	ND		ND	ND	ND	ND	ND	ND	ND	70	ND	209		578	ND	433.701	ND			ND	1580	ND	1260	71.8	476	1330			909
	7		ND	ND	ND		415			ND	ND	ND		508	ND	ND	ND	ND	ND	ND	ND		ND	ND	ND	ND	ND	ND	ND	59.7	ND	161		586	57.2	547.294	ND			ND	1750	ND	1350	103	979	1370			903
	8		ND	ND	ND		ND			ND	ND	513		ND	ND	ND	ND	ND		ND			ND	ND	ND	ND	ND	ND	ND	116	ND	190		208		ND	ND			ND		ND	961	130	1210	977			910
	9		ND	ND	ND					ND	ND					ND	ND	ND					ND	ND			ND	ND	ND	205	ND	342		698		ND	141					56.2	ND		1170				295
	10		ND	ND	ND					ND						ND	ND	ND			ND						ND	ND	ND	603		ND				ND							30.9						1830
	11		ND	ND													ND													179						ND													ND
	12		ND	ND													ND													172						ND													651
	13		ND	ND													ND																			ND													898
	14		ND	ND																																ND													1360
	15		ND	ND																																ND													1390
	16			ND																																ND													834
	17			ND																																ND
	18																																			ND
Hydrocodone	1	ND	ND	ND	ND	ND	ND	ND	ND	ND	ND	ND	ND	ND	ND	ND	ND	ND	ND	ND	ND	ND	ND	ND	ND	ND	ND	ND	ND	ND	ND	ND	ND	ND	ND	ND	ND	92.5	ND	ND	ND	ND	ND	ND	ND	ND	ND	ND	ND
	2	ND	ND	ND	ND	ND	ND	ND	ND	ND	ND	ND	ND	ND	ND	ND	ND	ND	ND	ND	ND	ND	ND	ND	ND	ND	ND	ND	ND	ND	ND	ND	ND	ND	ND	ND	ND	89.6	ND	ND	ND	ND	4.45	ND	ND	ND	ND	ND	ND
	3		ND	ND	ND	ND	ND	ND	ND	ND	ND	ND	ND	ND	ND	ND	ND	ND	ND	ND		ND	ND	ND	ND	ND	ND	ND	ND	ND	ND	ND	ND	ND	ND	ND	ND	92.3	ND	ND	ND	ND	8.33	ND	ND	4.71			ND
	4		ND	ND	ND		ND	ND	23.6	ND	ND	ND	ND	ND	ND	ND	ND	ND	ND	ND	ND	ND	ND	ND	ND	ND	ND	ND	ND	ND	ND	ND	ND	ND	ND	ND	ND	94.6	ND	ND	ND	ND	7.66	ND	ND	5.17			ND
	5		ND	ND	ND		ND	ND	ND	ND	ND	ND	ND	ND	ND	ND	ND	ND	ND	ND	ND	ND	ND	ND	ND	ND	ND	ND	ND	ND	ND	ND	ND	ND	ND	ND	ND		ND	ND	ND	ND	6.14	ND	ND	6.74			ND
	6		ND	ND	ND		ND	ND		ND	ND	ND	ND	ND	ND	ND	ND	ND	ND	ND	ND		ND	ND	ND	ND	ND	ND	ND	ND	ND	ND		ND	ND	ND	ND			ND	ND	ND	4.97	ND	ND	ND			ND
	7		ND	ND	ND		ND			ND	ND	ND		ND	ND	ND	ND	ND	ND	ND	ND		ND	ND	ND	ND	ND	ND	ND	ND	ND	ND		ND	ND	ND	ND			ND	ND	ND	4.86	ND	ND	ND			ND
	8		ND	ND	ND		ND			ND	ND	ND		ND	ND	ND	ND	ND		ND			ND	ND	ND	ND	ND	ND	ND	ND	ND	ND		ND		ND	ND			ND		ND	6.78	ND	ND	4.72			ND
	9		ND	ND	ND					ND	ND					ND	ND	ND					ND	ND			ND	ND	ND	ND	ND	ND		ND		ND	ND					ND	ND		ND				ND
	10		ND	ND	ND					ND						ND	ND	ND			ND						ND	ND	ND	ND		ND				ND							ND						ND
	11		ND	ND													ND													ND						ND													ND
	12		ND	ND													ND													ND						ND													ND
	13		ND	ND													ND																			ND													ND
	14		ND	ND																																ND													ND
	15		ND	ND																																ND													ND
	16			ND																																ND													ND
	17			ND																																ND
	18																																			ND
Itraconazole	1	ND	ND	ND	ND	ND	ND	ND	ND	ND	ND	ND	ND	ND	ND	ND	ND	ND	ND	ND	ND	ND	ND	ND	ND	ND	ND	ND	ND	ND	ND	ND	ND	ND	ND	ND	ND	ND	ND	ND	ND	ND	ND	ND	ND	ND	ND	ND	ND
	2	ND	ND	ND	ND	ND	ND	ND	ND	ND	ND	ND	ND	ND	ND	ND	ND	ND	ND	ND	ND	ND	ND	ND	ND	ND	ND	ND	ND	ND	ND	ND	ND	ND	ND	ND	ND	ND	ND	ND	ND	ND	ND	ND	ND	ND	ND	ND	ND
	3		ND	ND	ND	ND	ND	ND	ND	ND	ND	ND	ND	ND	ND	ND	ND	ND	ND	ND		ND	ND	ND	ND	ND	ND	ND	ND	ND	ND	ND	ND	ND	ND	ND	ND	ND	ND	ND	ND	ND	ND	ND	ND	ND			ND
	4		ND	ND	ND		ND	ND	ND	ND	ND	ND	ND	ND	ND	ND	ND	ND	ND	ND	ND	ND	ND	ND	ND	ND	ND	ND	ND	ND	ND	ND	ND	ND	ND	ND	ND	ND	ND	ND	ND	ND	ND	ND	ND	ND			ND
	5		ND	ND	ND		ND	ND	ND	ND	ND	ND	ND	ND	ND	ND	ND	ND	ND	ND	ND	ND	ND	ND	ND	ND	ND	ND	ND	ND	ND	ND	ND	ND	ND	ND	ND		ND	ND	ND	ND	ND	ND	ND	ND			ND
	6		ND	ND	ND		ND	ND		ND	ND	ND	ND	ND	ND	ND	ND	ND	ND	ND	ND		ND	ND	ND	ND	ND	ND	ND	ND	ND	ND		ND	ND	ND	ND			ND	ND	ND	ND	ND	ND	ND			ND
	7		ND	ND	ND		ND			ND	ND	ND		ND	ND	ND	ND	ND	ND	ND	ND		ND	ND	ND	ND	ND	ND	ND	ND	ND	ND		ND	ND	ND	ND			ND	ND	ND	ND	ND	ND	ND			ND
	8		ND	ND	ND		ND			ND	ND	ND		ND	ND	ND	ND	ND		ND			ND	ND	ND	ND	ND	ND	ND	ND	ND	ND		ND		ND	ND			ND		ND	ND	ND	ND	ND			ND
	9		ND	ND	ND					ND	ND					ND	ND	ND					ND	ND			ND	ND	ND	ND	ND	ND		ND		ND	ND					ND	ND		ND				ND
	10		ND	ND	ND					ND						ND	ND	ND			ND						ND	ND	ND	ND		ND				ND							ND						ND
	11		ND	ND													ND													ND						ND													ND
	12		ND	ND													ND													e41.3						ND													ND
	13		ND	ND													ND																			ND													ND
	14		ND	ND																																ND													ND
	15		ND	ND																																ND													ND
	16			ND																																ND													ND
	17			ND																																ND
	18																																			ND
Ketoconazole	1	ND	ND	ND	ND	ND	ND	ND	ND	ND	ND	ND	ND	ND	ND	ND	ND	ND	ND	ND	ND	ND	ND	ND	ND	ND	ND	ND	ND	ND	ND	ND	ND	ND	ND	ND	ND	ND	ND	ND	ND	ND	ND	ND	ND	ND	ND	ND	ND
	2	ND	ND	ND	ND	ND	ND	ND	ND	ND	ND	ND	ND	ND	ND	ND	ND	ND	ND	ND	ND	ND	ND	ND	ND	ND	ND	ND	ND	ND	ND	ND	ND	ND	ND	ND	ND	ND	ND	ND	ND	ND	ND	ND	ND	ND	ND	ND	ND
	3		ND	ND	ND	ND	ND	ND	ND	ND	ND	ND	ND	ND	ND	ND	ND	ND	ND	ND		ND	ND	ND	ND	ND	ND	ND	ND	ND	ND	ND	ND	ND	ND	ND	ND	ND	ND	ND	ND	ND	ND	ND	ND	ND			ND
	4		ND	ND	ND		ND	ND	ND	ND	ND	ND	ND	ND	ND	ND	ND	ND	ND	ND	ND	ND	ND	ND	ND	ND	ND	ND	ND	ND	ND	ND	ND	ND	ND	ND	ND	ND	ND	ND	ND	ND	ND	ND	ND	ND			ND
	5		ND	ND	ND		ND	ND	ND	ND	ND	ND	ND	ND	ND	ND	ND	ND	ND	ND	ND	ND	ND	ND	ND	ND	ND	ND	ND	ND	ND	ND	ND	ND	ND	ND	ND		ND	ND	ND	ND	ND	ND	ND	ND			ND
	6		ND	ND	ND		ND	ND		ND	ND	ND	ND	ND	ND	ND	ND	ND	ND	ND	ND		ND	ND	ND	ND	ND	ND	ND	26.6	ND	ND		ND	ND	ND	ND			ND	ND	ND	ND	ND	ND	ND			ND
	7		ND	ND	ND		ND			ND	ND	ND		ND	ND	ND	ND	ND	ND	ND	ND		ND	ND	ND	ND	ND	ND	ND	21.4	ND	ND		ND	ND	ND	ND			ND	ND	ND	ND	ND	ND	ND			ND
	8		ND	ND	ND		ND			ND	ND	ND		ND	ND	ND	ND	ND		ND			ND	ND	ND	ND	ND	ND	ND	11.2	ND	ND		ND		ND	ND			ND		ND	ND	ND	ND	ND			ND
	9		ND	ND	ND					ND	ND					ND	ND	ND					ND	ND			ND	ND	ND	ND	ND	ND		ND		ND	ND					ND	ND		ND				ND
	10		ND	ND	ND					ND						ND	ND	ND			ND						ND	ND	ND	ND		ND				ND							ND						ND
	11		ND	ND													ND													21.7						ND													ND
	12		ND	ND													ND													ND						ND													ND
	13		ND	ND													ND																			ND													ND
	14		ND	ND																																ND													ND
	15		ND	ND																																ND													ND
	16			ND																																ND													ND
	17			ND																																ND
	18																																			ND
Ketotifen	1	ND	ND	ND	ND	ND	ND	ND	ND	ND	ND	ND	ND	ND	ND	ND	ND	ND	ND	ND	ND	ND	ND	ND	ND	ND	ND	ND	ND	ND	ND	ND	ND	ND	ND	ND	ND	ND	ND	ND	ND	ND	ND	ND	ND	ND	ND	ND	ND
	2	ND	ND	ND	ND	ND	ND	ND	ND	ND	ND	ND	ND	ND	ND	ND	ND	ND	ND	ND	ND	ND	ND	ND	ND	ND	ND	ND	ND	ND	ND	ND	ND	ND	ND	ND	ND	ND	ND	ND	ND	ND	ND	ND	ND	ND	ND	ND	ND
	3		ND	ND	ND	ND	ND	ND	ND	ND	ND	ND	ND	ND	ND	ND	ND	ND	ND	ND		ND	ND	ND	ND	ND	ND	ND	ND	ND	ND	ND	ND	ND	ND	ND	ND	ND	ND	ND	ND	ND	ND	ND	ND	ND			ND
	4		ND	ND	ND		ND	ND	ND	ND	ND	ND	ND	ND	ND	ND	ND	ND	ND	ND	ND	ND	ND	ND	ND	ND	ND	ND	ND	ND	ND	ND	ND	ND	ND	ND	ND	ND	ND	ND	ND	ND	ND	ND	ND	ND			ND
	5		ND	ND	ND		ND	ND	ND	ND	ND	ND	ND	ND	ND	ND	ND	ND	ND	ND	ND	ND	ND	ND	ND	ND	ND	ND	ND	ND	ND	ND	ND	ND	ND	ND	ND		ND	ND	ND	ND	ND	ND	ND	ND			ND
	6		ND	ND	ND		ND	ND		ND	ND	ND	ND	ND	ND	ND	ND	ND	ND	ND	ND		ND	ND	ND	ND	ND	ND	ND	ND	ND	ND		ND	ND	ND	ND			ND	ND	ND	ND	ND	ND	ND			ND
	7		ND	ND	ND		ND			ND	ND	ND		ND	ND	ND	ND	ND	ND	ND	ND		ND	ND	ND	ND	ND	ND	ND	ND	ND	ND		ND	ND	ND	ND			ND	ND	ND	ND	ND	ND	ND			ND
	8		ND	ND	ND		ND			ND	ND	ND		ND	ND	ND	ND	ND		ND			ND	ND	ND	ND	ND	ND	ND	ND	ND	ND		ND		ND	ND			ND		ND	ND	ND	ND	ND			ND
	9		ND	ND	ND					ND	ND					ND	ND	ND					ND	ND			ND	ND	ND	ND	ND	ND		ND		ND	ND					ND	ND		ND				ND
	10		ND	ND	ND					ND						ND	ND	ND			ND						ND	ND	ND	ND		ND				ND							ND						ND
	11		ND	ND													ND													ND						ND													ND
	12		ND	ND													ND													ND						ND													ND
	13		ND	ND													ND																			ND													ND
	14		ND	ND																																ND													ND
	15		ND	ND																																ND													ND
	16			ND																																ND													ND
	17			ND																																ND
	18																																			ND
Lidocaine	1	ND	ND	51.6	ND	72.1	ND	ND	ND	ND	ND	e1.87	ND	ND	ND	ND	ND	ND	ND	ND	14.6	7.97	ND	ND	ND	ND	ND	ND	ND	e1.87	ND	5.57	ND	ND	19.6	ND	19.1	89.1	9.32	ND	348	ND	13.2	ND	ND	5.78	ND	ND	306
	2	ND	ND	17.4	ND	53.5	ND	ND	ND	ND	ND	2.92	ND	30.2	ND	ND	ND	ND	ND	ND	46.8	20.3	ND	19.8	ND	ND	ND	ND	ND	8.01	ND	6.56	ND	90.1	223	ND	ND	88.9	9.97	ND	326	ND	66.5	ND	5.03	36.8	ND	ND	244
	3		ND	25.7	ND	28.2	8.78	ND	ND	ND	ND	ND	ND	ND	ND	ND	ND	ND	ND	79.2		ND	ND	9.19	ND	ND	ND	ND	517	3.18	ND	7.05	ND	64.9	224	109.574	ND	87.9	15.3	ND	12	ND	95.7	ND	14.4	54.6			327
	4		ND	11.7	ND		35.5	4.76	16	ND	ND	ND	ND	ND	ND	ND	ND	ND	ND	7.88	15.6	17.2	ND	ND	ND	ND	ND	ND	3.35	2.6	ND	6.87	ND	114	185	75.941	ND	93.7	ND	ND	ND	ND	130	ND	43	77.3			296
	5		ND	ND	ND		22.8	ND	ND	ND	ND	43.8	ND	ND	ND	ND	ND	ND	25.8	25.4	34.1	19.5	12.9	36.4	ND	4.71	ND	ND	19.3	3.1	ND	12.8	ND	133	133	112.349	ND		ND	ND	ND	ND	111	ND	79.6	59.7			344
	6		ND	ND	ND		27.3	ND		ND	ND	13.7	ND	ND	ND	ND	ND	ND	ND	16.4	21.1		ND	ND	ND	ND	ND	ND	43.9	4.4	ND	12.2		541	ND	62.203	ND			ND	59	ND	141	ND	96.8	84.2			307
	7		ND	ND	ND		40.5			ND	ND	90.8		61	ND	ND	ND	ND	ND	11.8	13.2		ND	25.1	ND	ND	ND	ND	ND	7.66	ND	10.8		584	13	65.201	ND			ND	240	ND	149	ND	69.9	88.5			302
	8		ND	ND	ND		ND			ND	ND	16.7		ND	ND	ND	ND	ND		12.5			ND	12	ND	ND	ND	ND	ND	19.2	ND	9.23		150		44.26	ND			ND		ND	114	ND	73.9	72.5			308
	9		ND	ND	ND					ND	ND					ND	12.7	ND						ND			ND	ND	ND	38	ND	11.5		219		ND	7.79					ND	ND		280				114
	10		ND	ND	ND					ND						ND	8.59	ND			14.2						ND	ND	ND	101						ND							ND						284
	11		ND	ND													ND													28.3						ND													264
	12		ND	ND													ND													25.7						ND													115
	13		ND	ND													3.01																			ND													156
	14		ND	ND																																ND													245
	15		ND	ND																																ND													257
	16			ND																																ND													161
	17			ND																																ND
	18																																			ND
Lincomycin	1	ND	ND	ND	ND	ND	ND	ND	ND	ND	ND	ND	ND	ND	ND	ND	ND	ND	ND	ND	1090	ND	ND	54.2	ND	ND	ND	ND	ND	ND	ND	ND	ND	13.8	ND	ND	ND	ND	ND	43.5	ND	ND	7.85	ND	ND	ND	ND	ND	101
	2	ND	ND	146	ND	ND	ND	ND	ND	ND	ND	ND	ND	ND	ND	ND	ND	ND	ND	ND	2790	ND	ND	163	ND	ND	ND	ND	ND	ND	ND	ND	ND	910	ND	ND	ND	ND	ND	83.1	ND	ND	26.1	ND	ND	ND	ND	ND	74.3
	3		ND	463	ND	ND	ND	ND	ND	ND	ND	ND	ND	ND	ND	ND	ND	ND	ND	ND		ND	ND	ND	ND	ND	ND	ND	ND	ND	ND	ND	ND	647	ND	ND	ND	ND	ND	67.6	ND	ND	33	ND	ND	ND			243
	4		ND	278	ND		ND	ND	ND	ND	ND	ND	ND	ND	ND	ND	ND	ND	ND	ND	895	ND	ND	ND	ND	ND	ND	ND	ND	ND	ND	ND	ND	543	ND	ND	ND	ND	ND	59.2	ND	ND	40.1	ND	ND	ND			222
	5		ND	178	ND		ND	ND	ND	ND	ND	ND	ND	ND	ND	ND	ND	ND	ND	ND	1010	ND	ND	168	ND	ND	ND	ND	ND	ND	ND	ND	ND	698	ND	ND	ND		ND	8.27	ND	ND	37.4	ND	24.8	ND			290
	6		ND	ND	ND		ND	ND		ND	ND	ND	ND	ND	ND	ND	33.5	ND	ND	ND	492		ND	ND	ND	ND	ND	ND	ND	ND	ND	ND		1910	ND	ND	ND			28.2	ND	ND	52.7	ND	23.9	ND			159
	7		ND	ND	ND		ND			ND	ND	ND		ND	ND	ND	69.8	ND	ND	ND	1390		ND	70.6	ND	ND	ND	ND	ND	ND	ND	ND		1860	ND	ND	ND			38.7	ND	ND	59.2	ND	21.8	ND			172
	8		ND	ND	ND		ND			ND	ND	ND		ND	ND	ND	63.3	ND		ND			ND	35.4	ND	ND	ND	ND	ND	ND	ND	ND		718		ND	ND			8.2		ND	39.7	ND	21	ND			177
	9		ND	ND	ND					ND	ND					ND	39.6	ND					ND	ND			ND	ND	ND	ND	ND	ND		520		ND	ND					ND	ND		49.8				ND
	10		ND	ND	ND					ND						ND	238	ND			1340						ND	ND	ND	ND		ND				ND							ND						ND
	11		ND	ND													ND													ND						ND													ND
	12		ND	62.8													ND													ND						ND													ND
	13		ND	ND													51.3																			ND													ND
	14		ND	137																																ND													ND
	15		ND	70.3																																ND													ND
	16			ND																																ND													ND
	17			ND																																ND
	18																																			ND
Loratadine	1	ND	ND	ND	ND	ND	ND	ND	ND	ND	ND	ND	ND	ND	ND	ND	ND	ND	ND	ND	ND	ND	ND	ND	ND	ND	ND	ND	ND	ND	ND	ND	ND	ND	ND	ND	ND	40.8	ND	ND	ND	ND	ND	ND	ND	ND	ND	ND	39.5
	2	ND	ND	ND	ND	ND	ND	ND	ND	ND	ND	ND	ND	ND	ND	ND	ND	ND	ND	ND	ND	ND	ND	ND	ND	ND	ND	ND	ND	ND	ND	ND	ND	ND	ND	ND	ND	40.7	ND	ND	ND	ND	ND	ND	ND	ND	ND	ND	40.6
	3		ND	ND	ND	ND	ND	ND	ND	ND	ND	ND	ND	ND	ND	ND	ND	ND	ND	ND		ND	ND	ND	ND	ND	ND	ND	ND	ND	ND	ND	ND	ND	ND	ND	ND	40.9	ND	ND	ND	ND	ND	ND	ND	ND			32.7
	4		ND	ND	ND		ND	ND	ND	ND	ND	ND	ND	ND	ND	ND	ND	ND	ND	ND	ND	ND	ND	ND	ND	ND	ND	ND	ND	ND	ND	ND	ND	ND	ND	ND	ND	40.8	ND	ND	ND	ND	ND	ND	ND	ND			29.7
	5		ND	ND	ND		ND	ND	ND	ND	ND	ND	ND	ND	ND	ND	ND	ND	ND	ND	ND	ND	ND	ND	ND	ND	ND	ND	ND	ND	ND	ND	ND	ND	ND	ND	ND		ND	ND	ND	ND	ND	ND	ND	ND			34.1
	6		ND	ND	ND		ND	ND		ND	ND	ND	ND	ND	ND	ND	ND	ND	ND	ND	ND		ND	ND	ND	ND	ND	ND	ND	ND	ND	ND		ND	ND	ND	ND			ND	ND	ND	ND	ND	ND	ND			48.6
	7		ND	ND	ND		ND			ND	ND	ND		ND	ND	ND	ND	ND	ND	ND	ND		ND	ND	ND	ND	ND	ND	ND	ND	ND	ND		ND	ND	ND	ND			ND	ND	ND	ND	ND	ND	ND			42.4
	8		ND	ND	ND		ND			ND	ND	ND		ND	ND	ND	ND	ND		ND			ND	ND	ND	ND	ND	ND	ND	ND	ND	ND		ND		ND	ND			ND		ND	ND	ND	ND	ND			58.4
	9		ND	ND	ND					ND	ND					ND	ND	ND					ND	ND			ND	ND	ND	ND	ND	ND		ND		ND	ND					ND	ND		ND				55.7
	10		ND	ND	ND					ND						ND	ND	ND			ND						ND	ND	ND	ND		ND				ND							ND						ND
	11		ND	ND													ND													ND						ND													e14.6
	12		ND	ND													ND													ND						ND													31.3
	13		ND	ND													ND																			ND													58.4
	14		ND	ND																																ND													33.9
	15		ND	ND																																ND													e14.6
	16			ND																																ND													39.7
	17			ND																																ND
	18																																			ND
Metformin	1	ND	ND	3110	ND	3650	ND	68.7	ND	ND	ND	1140	ND	ND	ND	ND	ND	ND	ND	ND	525	4190	ND	44.2	ND	ND	1300	ND	605	681	ND	1550	142	186	1300	ND	1920	1720	1580	1110	ND	340	767	34.3	ND	521	95.8	147	3950
	2	ND	ND	9080	ND	ND	3360	825	ND	ND	ND	1070	ND	3190	201	ND	ND	ND	87.9	ND	1570	11400	ND	772	ND	ND	1260	ND	498	617	ND	1730	190	13900	32300	ND	79.9	1780	1740	1120	ND	ND	2660	58.1	200	1800	127	235	4170
	3		ND	10800	ND	1500	4480	896	4410	ND	ND	ND	ND	ND	ND	ND	362	ND	265	ND		775	ND	254	ND	ND	1480	ND	4180	578	ND	2200	229	10100	35600	6319.09	353	1900	2800	1500	105	ND	3180	42.5	2040	2210			9220
	4		ND	2710	ND		10300	1190	1830	ND	ND	632	ND	ND	ND	115	ND	ND	98.6	1220	283	8880	ND	ND	ND	ND	1500	53	379	539	ND	2390	111	5140	34400	17694	ND	1970	243	1600	ND	ND	3860	177	2690	2940			5150
	5		ND	695	ND		12200	ND	ND	ND	ND	33000	122	ND	ND	ND	ND	ND	449	8870	654	9320	ND	937	35.5	109	1480	202	689	587	ND	5460	215	8010	18500	40175.7	ND		98.5	1660	59.7	ND	4430	1620	1520	3140			4970
	6		ND	1150	ND		15700	ND		ND	ND	15200	61.7	ND	ND	631	113	ND	ND	8250	984		ND	ND	55	105	1430	26.3	1090	539	ND	4430		51100	ND	17795.8	ND			2980	2130	ND	2980	169	1400	2120			4770
	7		ND	1180	ND		7140			ND	ND	24100		7010	ND	ND	134	ND	54	5600	768		ND	780	58.8	172	1680	ND	672	925	ND	3290		42900	1300	15725.8	ND			3600	1690	ND	3220	512	1840	2540			4800
	8		ND	259	ND		241			ND	ND	56600		ND	ND	ND	139	ND		4880			ND	558	52.3	ND	1640	ND	465	1270	ND	4160		9940		6401.56	ND			1280		730	3820	908	1310	2980			4660
	9		ND	339	ND					ND	ND					152	1300	ND					ND	ND			2830	ND	409	2320	ND	6680		6540		3223.28	2280					ND	20.8		2040				830
	10		ND	492	ND					ND						84.5	1110	ND			754						2690	32.6	519	8670		191				ND							176						ND
	11		ND	901													ND													2760						ND													12100
	12		ND	936													23.3													2570						ND													3750
	13		ND	911													703																			ND													ND
	14		ND	986																																ND													7970
	15		ND	905																																114.258													7940
	16			317																																219.424													1940
	17			195																																ND
	18																																			ND
Metronidazole	1	ND	ND	17.3	ND	8840	ND	ND	ND	ND	41.7	ND	ND	ND	ND	ND	ND	ND	ND	ND	ND	ND	ND	ND	ND	ND	ND	ND	ND	ND	ND	ND	ND	ND	ND	ND	ND	e8.19	ND	ND	61.5	ND	ND	ND	ND	ND	ND	ND	ND
	2	ND	ND	48.3	ND	ND	267	ND	ND	ND	49.1	ND	ND	ND	ND	ND	ND	ND	ND	ND	ND	830	ND	ND	ND	ND	ND	ND	ND	ND	ND	ND	ND	175	ND	ND	ND	e8.19	ND	ND	ND	ND	ND	ND	ND	ND	ND	ND	ND
	3		ND	ND	ND	ND	270	ND	ND	ND	42.8	ND	ND	ND	ND	ND	ND	ND	ND	7230		ND	ND	ND	ND	ND	ND	ND	333	ND	ND	ND	ND	158	ND	ND	ND	e8.19	25.6	ND	ND	ND	ND	ND	ND	ND			ND
	4		ND	ND	ND		564	ND	ND	ND	41	ND	ND	ND	ND	ND	ND	ND	ND	6370	ND	ND	ND	ND	ND	ND	ND	ND	14.8	ND	ND	ND	ND	173	ND	ND	ND	e8.19	ND	ND	ND	ND	ND	ND	ND	ND			ND
	5		ND	ND	ND		1170	ND	ND	ND	82.1	ND	ND	ND	ND	ND	ND	ND	ND	2800	ND	ND	ND	ND	ND	ND	ND	ND	11300	ND	ND	ND	ND	277	ND	ND	ND		ND	ND	ND	ND	ND	ND	ND	ND			ND
	6		ND	40	ND		1760	ND		ND	83.4	ND	ND	ND	ND	ND	ND	ND	ND	1100	ND		ND	ND	ND	ND	ND	ND	39900	ND	ND	ND		630	ND	ND	ND			ND	ND	ND	ND	ND	ND	ND			ND
	7		ND	ND	ND		848			ND	102	48.1		1730	ND	ND	ND	ND	ND	761	ND		ND	ND	ND	ND	ND	ND	18.1	e8.19	ND	ND		551	ND	ND	ND			ND	ND	ND	ND	ND	ND	ND			ND
	8		ND	ND	ND		254			ND	108	186		ND	ND	ND	ND	ND		635			ND	ND	ND	ND	ND	ND	e8.19	43.3	ND	ND		176		ND	ND			ND		ND	ND	ND	ND	ND			ND
	9		ND	ND	ND					ND	103					ND	ND	ND					ND	ND			ND	ND	ND	49.2	ND	ND		87.1		ND	ND					ND	ND		ND				ND
	10		ND	ND	ND					ND						412	ND	ND			ND						ND	ND	ND	211		ND				ND							ND						ND
	11		ND	ND													ND													35.6						ND													ND
	12		ND	ND													ND													54.3						ND													ND
	13		ND	ND													2810																			ND													ND
	14		ND	ND																																ND													ND
	15		ND	ND																																ND													ND
	16			ND																																ND													ND
	17			ND																																ND
	18																																			ND
Miconazole	1	ND	ND	ND	ND	ND	ND	ND	ND	ND	ND	ND	ND	ND	ND	ND	ND	ND	ND	ND	ND	ND	ND	ND	ND	ND	ND	ND	ND	ND	ND	ND	ND	ND	ND	ND	ND	ND	ND	ND	ND	ND	ND	ND	ND	ND	ND	ND	ND
	2	ND	ND	ND	ND	ND	ND	ND	ND	ND	ND	ND	ND	ND	ND	ND	ND	ND	ND	ND	ND	ND	ND	ND	ND	ND	ND	ND	ND	ND	ND	ND	ND	ND	ND	ND	ND	ND	ND	ND	ND	ND	ND	ND	ND	ND	ND	ND	ND
	3		ND	ND	ND	ND	ND	ND	ND	ND	ND	ND	ND	ND	ND	ND	ND	ND	ND	ND		ND	ND	ND	ND	ND	ND	ND	ND	ND	ND	ND	ND	ND	ND	ND	ND	ND	ND	ND	ND	ND	ND	ND	ND	ND			ND
	4		ND	ND	ND		ND	ND	ND	ND	ND	ND	ND	ND	ND	ND	ND	ND	ND	ND	ND	ND	ND	ND	ND	ND	ND	ND	ND	ND	ND	ND	ND	ND	ND	ND	ND	ND	ND	ND	ND	ND	ND	ND	ND	ND			ND
	5		ND	ND	ND		ND	ND	ND	ND	ND	ND	ND	ND	ND	ND	ND	ND	ND	ND	ND	ND	ND	ND	ND	ND	ND	ND	ND	ND	ND	ND	ND	ND	ND	ND	ND		ND	ND	ND	ND	ND	ND	ND	ND			ND
	6		ND	ND	ND		ND	ND		ND	ND	ND	ND	ND	ND	ND	ND	ND	ND	ND	ND		ND	ND	ND	ND	ND	ND	ND	ND	ND	ND		ND	ND	ND	ND			ND	ND	ND	ND	ND	ND	ND			ND
	7		ND	ND	ND		ND			ND	ND	ND		ND	ND	ND	ND	ND	ND	ND	ND		ND	ND	ND	ND	ND	ND	ND	ND	ND	ND		ND	ND	ND	ND			ND	ND	ND	ND	ND	ND	ND			ND
	8		ND	ND	ND		ND			ND	ND	ND		ND	ND	ND	ND	ND		ND			ND	ND	ND	ND	ND	ND	ND	ND	ND	ND		ND		ND	ND			ND		ND	ND	ND	ND	ND			ND
	9		ND	ND	ND					ND	ND					ND	ND	ND					ND	ND			ND	ND	ND	ND	ND	ND		ND		ND	ND					ND	ND		ND				ND
	10		ND	ND	ND					ND						ND	ND	ND			ND						ND	ND	ND	ND		ND				ND							ND						ND
	11		ND	ND													ND													ND						ND													ND
	12		ND	ND													ND													ND						ND													ND
	13		ND	ND													ND																			ND													ND
	14		ND	ND																																ND													ND
	15		ND	ND																																ND													ND
	16			ND																																ND													ND
	17			ND																																ND
	18																																			ND
Naproxen	1	ND	ND	ND	ND	639	ND	ND	ND	ND	ND	ND	ND	ND	ND	ND	ND	ND	ND	ND	ND	ND	ND	ND	ND	ND	ND	ND	ND	ND	ND	76.4	ND	ND	ND	ND	ND	206	ND	ND	3890	ND	ND	ND	ND	ND	ND	ND	ND
	2	ND	ND	282	ND	ND	ND	ND	ND	ND	ND	ND	ND	ND	ND	ND	ND	ND	ND	ND	ND	ND	ND	ND	ND	ND	ND	ND	ND	e25.3	ND	54.9	ND	1730	666	ND	ND	185	ND	ND	2210	ND	ND	ND	218	42.7	ND	ND	ND
	3		ND	357	ND	ND	ND	ND	ND	ND	ND	ND	ND	ND	ND	ND	ND	ND	ND	ND		ND	ND	ND	ND	ND	ND	ND	778	e25.3	ND	45.8	ND	1330	896	ND	ND	200	ND	ND	ND	ND	ND	ND	321	55.8			ND
	4		ND	114	ND		ND	ND	ND	ND	ND	ND	ND	ND	ND	ND	ND	ND	ND	ND	ND	ND	ND	ND	ND	ND	ND	ND	ND	ND	ND	51.6	ND	753	755	ND	ND	215	ND	ND	ND	ND	ND	ND	588	64.7			ND
	5		e25.3	152	ND		91.2	ND	ND	ND	ND	903	ND	ND	ND	ND	ND	ND	ND	ND	ND	ND	ND	ND	ND	ND	ND	ND	146	ND	ND	159	ND	970	536	ND	ND		ND	ND	ND	ND	ND	ND	342	54.2			ND
	6		ND	ND	ND		ND	ND		ND	ND	1200	ND	ND	ND	ND	ND	ND	ND	ND	ND		ND	ND	ND	ND	ND	ND	240	e25.3	ND	114		3960	ND	ND	ND			ND	ND	ND	ND	ND	238	79.8			ND
	7		ND	ND	ND		77.6			ND	ND	1360		ND	ND	ND	ND	ND	ND	ND	ND		ND	ND	ND	ND	ND	ND	ND	ND	ND	103		3730	72.3	ND	ND			ND	780	ND	ND	ND	445	69.2			ND
	8		37.7	ND	ND		ND			ND	ND	2350		ND	ND	ND	ND	ND		ND			ND	ND	ND	ND	ND	ND	ND	40.9	ND	211		1060		ND	ND			ND		ND	ND	ND	488	92.5			ND
	9		ND	ND	ND					102	ND					ND	ND	ND					ND	ND			ND	ND	ND	45.6	ND	203		1010		ND	ND					ND	ND		724				ND
	10		e25.3	63.2	ND					41.8						ND	ND	ND			ND						ND	ND	137	221		ND				ND							ND						2260
	11		e25.3	ND													ND													61.8						ND													1100
	12		ND	ND													ND													46.8						ND													436
	13		ND	131													ND																			ND													ND
	14		ND	86.8																																ND													662
	15		e25.3	102																																ND													911
	16			ND																																ND													621
	17			54																																ND
	18																																			ND
Nevirapine	1	ND	ND	ND	ND	ND	ND	ND	ND	ND	ND	ND	ND	ND	ND	ND	ND	ND	ND	ND	ND	293	ND	ND	ND	ND	115	ND	ND	ND	ND	ND	ND	ND	ND	ND	ND	ND	ND	ND	ND	ND	ND	ND	ND	ND	ND	ND	ND
	2	ND	ND	137	ND	ND	ND	ND	ND	ND	ND	ND	ND	ND	ND	ND	ND	ND	ND	ND	ND	271	ND	ND	ND	ND	115	ND	ND	ND	ND	ND	ND	ND	ND	ND	ND	ND	ND	ND	ND	ND	ND	ND	ND	ND	ND	ND	ND
	3		ND	311	ND	ND	ND	ND	ND	ND	ND	ND	ND	ND	ND	ND	ND	ND	ND	ND		166	ND	ND	ND	ND	122	ND	ND	ND	ND	ND	ND	ND	ND	171.38	ND	ND	ND	ND	ND	ND	ND	ND	ND	e8.41			ND
	4		ND	338	ND		ND	ND	40.3	ND	ND	ND	83.3	ND	ND	ND	ND	ND	ND	406	ND	230	ND	ND	ND	ND	126	ND	ND	ND	ND	ND	ND	ND	ND	352.178	ND	ND	ND	ND	ND	ND	ND	ND	ND	e8.41			ND
	5		ND	304	ND		ND	ND	ND	ND	ND	ND	167	ND	ND	ND	ND	ND	ND	334	ND	241	ND	ND	ND	ND	122	ND	ND	ND	ND	ND	ND	ND	ND	853.556	ND		ND	ND	ND	ND	ND	ND	ND	ND			ND
	6		ND	287	ND		ND	ND		ND	ND	ND	108	ND	ND	ND	123	ND	ND	270	ND		ND	ND	ND	ND	121	ND	ND	ND	ND	ND		ND	ND	493.969	ND			ND	ND	ND	ND	ND	ND	13.3			ND
	7		ND	286	ND		ND			ND	ND	ND		187	ND	ND	ND	ND	ND	243	ND		ND	ND	ND	ND	128	ND	ND	ND	ND	ND		ND	ND	519.812	ND			ND	ND	ND	ND	ND	ND	19.6			ND
	8		ND	271	ND		ND			ND	ND	ND		ND	ND	ND	ND	ND		251			ND	ND	ND	ND	138	ND	ND	ND	ND	ND		ND		509.957	ND			ND		ND	ND	ND	ND	ND			ND
	9		ND	275	ND					ND	ND					ND	157	ND					ND	ND			183	ND	ND	ND	ND	ND		ND		641.109	ND					ND	ND		ND				ND
	10		ND	278	ND					ND						ND	134	ND			ND						183	ND	ND	ND		ND				375.052							ND						ND
	11		ND	293													ND													ND						ND													ND
	12		ND	325													ND													ND						ND													ND
	13		ND	383													279																			ND													ND
	14		ND	344																																ND													ND
	15		ND	303																																ND													ND
	16			319																																ND													ND
	17			343																																ND
	18																																			ND
Nicotine	1	687	ND	ND	ND	ND	25.7	ND	78.1	ND	94.4	92.4	ND	ND	ND	ND	ND	ND	ND	ND	1250	151	ND	ND	ND	ND	ND	ND	ND	148	10.2	928	44.7	26.2	186	ND	ND	13.3	1450	35.5	10500	115	ND	ND	67.6	ND	ND	ND	464
	2	289	ND	99.7	ND	120	ND	ND	58.4	ND	39.3	109	ND	209	ND	ND	ND	ND	ND	ND	1290	481	ND	434	ND	ND	ND	ND	ND	83.1	8.41	53.6	73.5	2610	8570	ND	ND	29.6	1640	29.6	1550	ND	ND	ND	81.8	ND	9.02	ND	389
	3		ND	160	ND	182	ND	ND	150	ND	49	44.6	ND	ND	ND	ND	ND	ND	ND	360		143	ND	224	ND	ND	ND	ND	12.6	104	7.65	68.6	52.4	2030	9760	163.813	ND	44.4	2630	27.1	29.9	ND	ND	ND	166	ND			421
	4		ND	67.8	ND		16.8	ND	119	ND	127	58.5	ND	ND	ND	ND	ND	ND	ND	696	128	1380	ND	ND	ND	ND	ND	126	ND	39.7	5.06	74.9	48.8	1120	8640	1434.66	ND	26.9	1770	48.2	6.26	ND	ND	ND	174	ND			399
	5		ND	194	ND		ND	ND	49.8	ND	177	3790	ND	ND	ND	ND	ND	ND	1250	1480	3150	1390	227	153	ND	ND	ND	141	12.3	38.1	7.53	193	46.9	1990	338	ND	ND		21.2	71	14.7	102	ND	233	104	ND			299
	6		ND	75.6	ND		ND	ND		ND	218	1460	ND	ND	ND	ND	ND	ND	ND	1080	1970		ND	ND	ND	ND	ND	ND	ND	52.9	7.75	156		5460	165	ND	82.7			131	12.3	98	ND	ND	72.9	ND			1350
	7		ND	ND	77.8		ND			ND	462	2620		717	ND	ND	ND	ND	ND	1320	303		ND	411	ND	ND	ND	ND	ND	245	8.34	154		4870	446	ND	ND			68	75.9	ND	ND	ND	76.6	ND			1650
	8		ND	ND	ND		ND			ND	246	11700		ND	ND	ND	ND	ND		1360			ND	900	ND	ND	132	ND	44.4	405	ND	233		2020		ND	ND			37.1		118	ND	ND	81.4	ND			1720
	9		ND	ND	ND					ND	74.6					ND	991	ND						ND			152	ND	ND	334	16.2	587		4020		ND	204					107	ND		ND				211
	10		ND	88.8	ND					ND						ND	1600	ND			1080						143	ND	ND	717		25				ND							ND						2930
	11		ND	62.8													ND													232						ND													1130
	12		ND	183													ND													191						482.584													601
	13		ND	99.4													858																			ND													ND
	14		ND	79.2																																290.846													529
	15		ND	105																																397.099													695
	16			ND																																216.639													204
	17			ND																																ND
	18																																			ND
Norethisterone	1	ND	ND	ND	ND	ND	ND	ND	ND	ND	ND	ND	ND	ND	ND	ND	ND	ND	ND	ND	ND	ND	ND	ND	ND	ND	ND	ND	ND	ND	ND	ND	ND	ND	ND	ND	ND	ND	ND	ND	ND	ND	ND	ND	ND	ND	ND	ND	ND
	2	ND	ND	ND	ND	ND	ND	ND	ND	ND	ND	ND	ND	ND	ND	ND	ND	ND	ND	ND	ND	ND	ND	ND	ND	ND	ND	ND	ND	ND	ND	ND	ND	ND	ND	ND	ND	ND	ND	ND	ND	ND	ND	ND	ND	ND	ND	ND	ND
	3		ND	ND	ND	ND	ND	ND	ND	ND	ND	ND	ND	ND	ND	ND	ND	ND	ND	ND		ND	ND	ND	ND	ND	ND	ND	ND	ND	ND	ND	ND	ND	ND	ND	ND	ND	ND	ND	ND	ND	ND	ND	ND	ND			ND
	4		ND	ND	ND		ND	ND	ND	ND	ND	ND	ND	ND	ND	ND	ND	ND	ND	ND	ND	ND	ND	ND	ND	ND	ND	ND	ND	ND	ND	ND	ND	ND	ND	ND	ND	ND	ND	ND	ND	ND	ND	ND	ND	ND			ND
	5		ND	ND	ND		ND	ND	ND	ND	ND	ND	ND	ND	ND	ND	ND	ND	ND	ND	ND	ND	ND	ND	ND	ND	ND	ND	ND	ND	ND	ND	ND	ND	ND	ND	ND		ND	ND	ND	ND	ND	ND	ND	ND			ND
	6		ND	ND	ND		ND	ND		ND	ND	ND	ND	ND	ND	ND	ND	ND	ND	ND	ND		ND	ND	ND	ND	ND	ND	ND	ND	ND	ND		ND	ND	ND	ND			ND	ND	ND	ND	ND	ND	ND			ND
	7		ND	ND	ND		ND			ND	ND	ND		ND	ND	ND	ND	ND	ND	ND	ND		ND	ND	ND	ND	ND	ND	ND	ND	ND	ND		ND	ND	ND	ND			ND	ND	ND	ND	ND	ND	ND			ND
	8		ND	ND	ND		ND			ND	ND	ND		ND	ND	ND	ND	ND		ND			ND	ND	ND	ND	ND	ND	ND	ND	ND	ND		ND		ND	ND			ND		ND	ND	ND	ND	ND			ND
	9		ND	ND	ND					ND	ND					ND	ND	ND					ND	ND			ND	ND	ND	ND	ND	ND		ND		ND	ND					ND	ND		ND				ND
	10		ND	ND	ND					ND						ND	ND	ND			ND						ND	ND	ND	ND		ND				ND							ND						ND
	11		ND	ND													ND													ND						ND													ND
	12		ND	ND													ND													ND						ND													ND
	13		ND	ND													ND																			ND													ND
	14		ND	ND																																ND													ND
	15		ND	ND																																ND													ND
	16			ND																																ND													ND
	17			ND																																ND
	18																																			ND
Norfluoxetine	1	ND	ND	ND	ND	ND	ND	ND	ND	ND	ND	ND	ND	ND	ND	ND	ND	ND	ND	ND	ND	ND	ND	ND	ND	ND	ND	ND	ND	ND	ND	ND	ND	ND	ND	ND	ND	ND	ND	ND	ND	ND	ND	ND	ND	ND	ND	ND	ND
	2	ND	ND	ND	ND	ND	ND	ND	ND	ND	ND	ND	ND	ND	ND	ND	ND	ND	ND	ND	ND	ND	ND	ND	ND	ND	ND	ND	ND	ND	ND	ND	ND	ND	ND	ND	ND	ND	ND	ND	ND	ND	ND	ND	ND	ND	ND	ND	ND
	3		ND	ND	ND	ND	ND	ND	ND	ND	ND	ND	ND	ND	ND	ND	ND	ND	ND	ND		ND	ND	ND	ND	ND	ND	ND	ND	ND	ND	ND	ND	ND	ND	ND	ND	ND	ND	ND	ND	ND	ND	ND	ND	ND			ND
	4		ND	ND	ND		ND	ND	ND	ND	ND	ND	ND	ND	ND	ND	ND	ND	ND	ND	ND	ND	ND	ND	ND	ND	ND	ND	ND	ND	ND	ND	ND	ND	ND	ND	ND	ND	ND	ND	ND	ND	ND	ND	ND	ND			ND
	5		ND	ND	ND		ND	ND	ND	ND	ND	ND	ND	ND	ND	ND	ND	ND	ND	ND	ND	ND	ND	ND	ND	ND	ND	ND	ND	ND	ND	ND	ND	ND	ND	ND	ND		ND	ND	ND	ND	ND	ND	ND	ND			ND
	6		ND	ND	ND		ND	ND		ND	ND	ND	ND	ND	ND	ND	ND	ND	ND	ND	ND		ND	ND	ND	ND	ND	ND	ND	ND	ND	ND		ND	ND	ND	ND			ND	ND	ND	ND	ND	ND	ND			ND
	7		ND	ND	ND		ND			ND	ND	ND		ND	ND	ND	ND	ND	ND	ND	ND		ND	ND	ND	ND	ND	ND	ND	ND	ND	ND		ND	ND	ND	ND			ND	ND	ND	ND	ND	ND	ND			ND
	8		ND	ND	ND		ND			ND	ND	ND		ND	ND	ND	ND	ND		ND			ND	ND	ND	ND	ND	ND	ND	ND	ND	ND		ND		ND	ND			ND		ND	ND	ND	ND	ND			ND
	9		ND	ND	ND					ND	ND					ND	ND	ND					ND	ND			ND	ND	ND	ND	ND	ND		ND		ND	ND					ND	ND		ND				ND
	10		ND	ND	ND					ND						ND	ND	ND			ND						ND	ND	ND	ND		ND				ND							ND						ND
	11		ND	ND													ND													ND						ND													ND
	12		ND	ND													ND													ND						ND													ND
	13		ND	ND													ND																			ND													ND
	14		ND	ND																																ND													ND
	15		ND	ND																																ND													ND
	16			ND																																ND													ND
	17			ND																																ND
	18																																			ND
Oseltamivir	1	ND	ND	ND	ND	ND	ND	ND	ND	ND	ND	ND	ND	ND	ND	ND	ND	ND	ND	ND	ND	ND	ND	ND	ND	ND	ND	ND	ND	ND	ND	ND	ND	ND	ND	ND	ND	ND	ND	ND	ND	ND	ND	ND	ND	ND	ND	ND	ND
	2	ND	ND	ND	ND	ND	ND	ND	ND	ND	ND	ND	ND	ND	ND	ND	ND	ND	ND	ND	ND	ND	ND	ND	ND	ND	ND	ND	ND	ND	ND	ND	ND	ND	ND	ND	ND	ND	ND	ND	ND	ND	ND	ND	ND	ND	ND	ND	ND
	3		ND	ND	ND	ND	ND	ND	ND	ND	ND	ND	ND	ND	ND	ND	ND	ND	ND	ND		ND	ND	ND	ND	ND	ND	ND	ND	ND	ND	ND	ND	ND	ND	ND	ND	ND	ND	ND	ND	ND	ND	ND	ND	ND			ND
	4		ND	ND	ND		ND	ND	ND	ND	ND	ND	ND	ND	ND	ND	ND	ND	ND	ND	ND	ND	ND	ND	ND	ND	ND	ND	ND	ND	ND	ND	ND	ND	ND	ND	ND	ND	ND	ND	ND	ND	ND	ND	ND	ND			ND
	5		ND	ND	ND		ND	ND	ND	ND	ND	ND	ND	ND	ND	ND	ND	ND	ND	ND	ND	ND	ND	ND	ND	ND	ND	ND	ND	ND	ND	ND	ND	ND	ND	ND	ND		ND	ND	ND	ND	ND	ND	ND	ND			ND
	6		ND	ND	ND		ND	ND		ND	ND	ND	ND	ND	ND	ND	ND	ND	ND	ND	ND		ND	ND	ND	ND	ND	ND	ND	ND	ND	ND		ND	ND	ND	ND			ND	ND	ND	ND	ND	ND	ND			ND
	7		ND	ND	ND		ND			ND	ND	ND		ND	ND	ND	ND	ND	ND	ND	ND		ND	ND	ND	ND	ND	ND	ND	19.5	ND	ND		ND	ND	ND	ND			ND	ND	ND	ND	ND	ND	ND			ND
	8		ND	ND	ND		ND			ND	ND	ND		ND	ND	ND	ND	ND		ND			ND	ND	ND	ND	ND	ND	ND	22	ND	ND		ND		ND	ND			ND		ND	ND	ND	ND	ND			ND
	9		ND	ND	ND					ND	ND					ND	ND	ND					ND	ND			ND	ND	ND	21.6	ND	ND		ND		ND	ND					ND	ND		ND				ND
	10		ND	ND	ND					ND						ND	ND	ND			ND						ND	ND	ND	e6.79		ND				ND							ND						ND
	11		ND	ND													ND													ND						ND													ND
	12		ND	ND													ND													ND						ND													ND
	13		ND	ND													ND																			ND													ND
	14		ND	ND																																ND													ND
	15		ND	ND																																ND													ND
	16			ND																																ND													ND
	17			ND																																ND
	18																																			ND
Oxazepam	1	ND	ND	ND	ND	ND	ND	ND	ND	ND	ND	ND	ND	ND	ND	ND	ND	ND	ND	ND	ND	ND	ND	ND	ND	ND	ND	ND	ND	ND	ND	ND	ND	ND	ND	ND	ND	ND	ND	ND	ND	ND	ND	ND	ND	ND	ND	ND	ND
	2	ND	ND	ND	ND	ND	ND	ND	ND	ND	ND	ND	ND	ND	ND	ND	ND	ND	ND	ND	ND	ND	ND	ND	ND	ND	ND	ND	ND	ND	ND	ND	ND	ND	ND	ND	ND	ND	ND	ND	ND	ND	ND	ND	ND	ND	ND	ND	ND
	3		ND	ND	ND	ND	ND	ND	ND	ND	ND	ND	ND	ND	ND	ND	ND	ND	ND	ND		ND	ND	ND	ND	ND	ND	ND	ND	ND	ND	ND	ND	ND	ND	ND	ND	ND	ND	ND	ND	ND	ND	ND	ND	ND			ND
	4		ND	ND	ND		ND	ND	ND	ND	ND	ND	ND	ND	ND	ND	ND	ND	ND	ND	ND	ND	ND	ND	ND	ND	ND	ND	ND	ND	ND	ND	ND	ND	ND	ND	ND	ND	ND	ND	ND	ND	ND	ND	ND	ND			ND
	5		ND	ND	ND		ND	ND	ND	ND	ND	ND	ND	ND	ND	ND	ND	ND	ND	ND	ND	ND	ND	ND	ND	ND	ND	ND	ND	ND	ND	ND	ND	ND	ND	ND	ND		ND	ND	ND	ND	ND	ND	ND	ND			ND
	6		ND	ND	ND		ND	ND		ND	ND	ND	ND	ND	ND	ND	ND	ND	ND	ND	ND		ND	ND	ND	ND	ND	ND	ND	ND	ND	ND		ND	ND	ND	ND			ND	ND	ND	ND	ND	ND	ND			ND
	7		ND	ND	ND		ND			ND	ND	ND		ND	ND	ND	ND	ND	ND	ND	ND		ND	ND	ND	ND	ND	ND	ND	ND	ND	ND		ND	ND	ND	ND			ND	ND	ND	ND	ND	ND	ND			ND
	8		ND	ND	ND		ND			ND	ND	ND		ND	ND	ND	ND	ND		ND			ND	ND	ND	ND	ND	ND	ND	ND	ND	ND		ND		ND	ND			ND		ND	ND	ND	ND	ND			ND
	9		ND	ND	ND					ND	ND					ND	ND	ND					ND	ND			ND	ND	ND	ND	ND	ND		ND		ND	ND					ND	ND		ND				ND
	10		ND	ND	ND					ND						ND	ND	ND			ND						ND	ND	ND	ND		ND				ND							ND						ND
	11		ND	ND													ND													ND						ND													ND
	12		ND	ND													ND													ND						ND													ND
	13		ND	ND													ND																			ND													ND
	14		ND	ND																																ND													ND
	15		ND	ND																																ND													ND
	16			ND																																ND													ND
	17			ND																																ND
	18																																			ND
Oxytetracycline	1	ND	ND	ND	ND	ND	ND	ND	ND	ND	ND	ND	ND	ND	ND	ND	ND	ND	ND	ND	ND	ND	ND	ND	ND	ND	ND	ND	ND	ND	ND	ND	ND	ND	ND	ND	ND	ND	ND	ND	ND	ND	ND	ND	ND	ND	ND	ND	ND
	2	ND	ND	ND	ND	ND	ND	ND	ND	ND	ND	ND	ND	ND	ND	ND	ND	ND	ND	ND	ND	ND	ND	ND	ND	ND	ND	ND	ND	ND	ND	ND	ND	ND	ND	ND	ND	ND	ND	ND	ND	ND	ND	ND	ND	ND	ND	ND	ND
	3		ND	ND	ND	ND	ND	ND	ND	ND	ND	ND	ND	ND	ND	ND	ND	ND	ND	ND		ND	ND	ND	ND	ND	ND	ND	ND	ND	ND	ND	ND	ND	ND	ND	ND	ND	ND	ND	ND	ND	ND	ND	ND	ND			ND
	4		ND	ND	ND		ND	ND	ND	ND	ND	ND	ND	ND	ND	ND	ND	ND	ND	ND	ND	ND	ND	ND	ND	ND	ND	ND	ND	ND	ND	ND	ND	ND	ND	ND	ND	ND	ND	ND	ND	ND	ND	ND	ND	ND			ND
	5		ND	ND	ND		ND	ND	ND	ND	ND	ND	ND	ND	ND	ND	ND	ND	ND	ND	ND	ND	ND	ND	ND	ND	ND	ND	ND	ND	ND	ND	ND	ND	ND	ND	ND		ND	ND	ND	ND	ND	ND	ND	ND			ND
	6		ND	ND	ND		ND	ND		ND	ND	ND	ND	ND	ND	ND	ND	ND	ND	ND	ND		ND	ND	ND	ND	ND	ND	ND	ND	ND	ND		ND	ND	ND	ND			ND	ND	ND	ND	ND	ND	ND			ND
	7		ND	ND	ND		ND			ND	ND	ND		ND	ND	ND	ND	ND	ND	ND	ND		ND	ND	ND	ND	ND	ND	ND	ND	ND	ND		ND	ND	ND	ND			ND	ND	ND	ND	ND	ND	ND			ND
	8		ND	ND	ND		ND			ND	ND	ND		ND	ND	ND	ND	ND		ND			ND	ND	ND	ND	ND	ND	ND	ND	ND	ND		ND		ND	ND			ND		ND	ND	ND	ND	ND			ND
	9		ND	ND	ND					ND	ND					ND	ND	ND					ND	ND			ND	ND	ND	ND	ND	ND		ND		ND	ND					ND	ND		ND				ND
	10		ND	ND	ND					ND						ND	ND	ND			ND						ND	ND	ND	ND		ND				ND							ND						ND
	11		ND	ND													ND													ND						ND													ND
	12		ND	ND													ND													ND						ND													ND
	13		ND	ND													ND																			ND													ND
	14		ND	ND																																ND													ND
	15		ND	ND																																ND													ND
	16			ND																																ND													ND
	17			ND																																ND
	18																																			ND
Paracetamol	1	ND	ND	ND	ND	ND	ND	ND	ND	ND	ND	392	ND	ND	ND	ND	442	ND	ND	1190	11900	1660	ND	ND	ND	ND	ND	355	ND	123	ND	44.8	ND	228	76.8	ND	ND	ND	532	ND	ND	ND	ND	ND	ND	ND	ND	ND	667
	2	79.4	ND	33900	ND	ND	ND	ND	ND	ND	ND	ND	ND	619	130	ND	70.8	ND	725	763	13800	61	ND	ND	ND	567	ND	308	ND	1030	ND	46.1	ND	34800	5880	ND	ND	ND	1020	ND	14000	ND	ND	ND	151	ND	e30.7	ND	e30.7
	3		ND	48100	ND	182	ND	ND	4290	ND	ND	ND	ND	ND	258	ND	74.4	ND	266	30000		270	ND	644	ND	ND	ND	90.9	ND	129	ND	51.9	ND	24700	4590	ND	66.9	e30.7	2870	ND	ND	ND	ND	ND	1100	ND			446
	4		ND	11600	ND		ND	ND	184	ND	ND	ND	ND	ND	ND	ND	329	ND	ND	ND	ND	13600	ND	ND	ND	ND	58.2	ND	ND	306	ND	61.9	ND	15400	2030	ND	ND	e30.7	ND	ND	ND	50.1	ND	118	980	ND			189
	5		ND	46300	ND		ND	ND	52.7	ND	ND	17300	ND	ND	ND	ND	ND	ND	5120	41900	19400	10800	56.1	781	ND	438	ND	1270	ND	115	ND	324	e30.7	20800	55.5	ND	ND		ND	ND	ND	43.8	ND	4670	470	ND			57.1
	6		ND	30000	ND		ND	ND		ND	ND	9030	ND	ND	ND	ND	495	ND	195	ND	e30.7		ND	132	95.2	252	62.2	679	ND	532	ND	237		73300	ND	ND	ND			ND	ND	43.5	93.4	81.7	63.2	ND			617
	7		ND	6650	ND		ND			ND	16000	ND		21800	ND	ND	165	ND	1010	32900	446		227	ND	84.9	140	427	ND	ND	1240	ND	118		61000	1420	ND	ND			ND	ND	67.9	75.7	ND	73.8	ND			1240
	8		e30.7	4760	ND		ND			e30.7	8530	98300		ND	ND	ND	131	ND		18900			ND	ND	59.7	ND	177	89.9	ND	2740	ND	402		21300		ND	1000			ND		159	63.3	ND	55.3	ND			542
	9		ND	8240	ND					ND	913					ND	11700	ND						60.3			ND	56	ND	4030	ND	250		5770		ND	1570					ND	ND		2370				ND
	10		ND	9970	ND					ND						ND	38100	ND			11000						ND	ND	ND	12100		ND				ND							ND						20100
	11		ND	12100													249													2680						ND													ND
	12		ND	16900													284													2300						ND													213
	13		ND	9750													13600																			ND													ND
	14		ND	8690																																ND													ND
	15		ND	7780																																ND													ND
	16			2780																																ND													ND
	17			2490																																ND
	18																																			ND
Pregabalin	1	ND	ND	ND	ND	ND	ND	ND	ND	ND	ND	ND	ND	ND	ND	ND	ND	ND	ND	ND	ND	ND	ND	ND	ND	ND	ND	ND	ND	ND	ND	ND	ND	ND	ND	ND	ND	ND	ND	ND	2050	ND	ND	ND	ND	ND	ND	ND	ND
	2	ND	ND	ND	ND	ND	ND	ND	ND	ND	ND	ND	ND	ND	ND	ND	ND	ND	ND	ND	ND	ND	ND	ND	ND	ND	ND	ND	ND	ND	ND	ND	ND	428	992	ND	ND	ND	ND	ND	630	ND	ND	ND	136	98.1	ND	ND	ND
	3		ND	ND	ND	ND	ND	ND	ND	ND	ND	ND	ND	ND	ND	ND	ND	ND	ND	ND		ND	ND	ND	ND	ND	ND	ND	ND	ND	ND	ND	ND	334	1280	ND	ND	ND	ND	ND	ND	ND	ND	ND	237	111			ND
	4		ND	ND	ND		ND	ND	ND	ND	ND	ND	ND	ND	ND	ND	ND	ND	ND	ND	ND	ND	ND	ND	ND	ND	ND	ND	ND	ND	ND	ND	ND	224	1220	ND	ND	ND	ND	ND	ND	ND	ND	ND	898	149			ND
	5		ND	ND	ND		ND	ND	ND	ND	ND	ND	ND	ND	ND	ND	ND	ND	ND	ND	ND	ND	ND	ND	ND	ND	ND	ND	ND	ND	ND	ND	ND	311	880	ND	ND		ND	ND	ND	ND	ND	ND	599	153			ND
	6		ND	ND	ND		ND	ND		ND	ND	ND	ND	ND	ND	ND	ND	ND	ND	ND	ND		ND	ND	ND	ND	ND	ND	ND	ND	ND	ND		1230	ND	ND	ND			ND	ND	ND	ND	ND	365	215			ND
	7		ND	ND	ND		ND			ND	ND	754		ND	ND	ND	ND	ND	ND	ND	ND		ND	ND	ND	ND	ND	ND	ND	ND	ND	ND		1130	ND	ND	ND			ND	ND	ND	ND	ND	272	ND			ND
	8		ND	ND	ND		ND			ND	ND	1750		ND	ND	ND	ND	ND		ND			ND	ND	ND	ND	ND	ND	ND	ND	ND	ND		283		ND	ND			ND		ND	ND	ND	300	ND			ND
	9		ND	ND	ND					ND	ND					ND	ND	ND					ND	ND			ND	ND	ND	ND	ND	ND		843		ND	ND					ND	ND		428				ND
	10		ND	ND	ND					ND						ND	ND	ND			ND						ND	ND	ND	ND		ND				ND							ND						ND
	11		ND	ND													ND													ND						ND													ND
	12		ND	ND													ND													ND						ND													ND
	13		ND	ND													ND																			ND													ND
	14		ND	ND																																ND													ND
	15		ND	ND																																ND													ND
	16			ND																																ND													ND
	17			ND																																ND
	18																																			ND
Propranolol	1	ND	ND	ND	ND	ND	ND	ND	ND	ND	ND	ND	ND	ND	ND	ND	ND	ND	ND	ND	ND	ND	ND	ND	ND	ND	ND	ND	ND	ND	ND	ND	ND	ND	ND	ND	ND	30.5	ND	ND	16.6	ND	ND	ND	ND	ND	ND	ND	ND
	2	ND	ND	ND	ND	ND	ND	ND	ND	ND	ND	ND	ND	ND	ND	ND	ND	ND	ND	ND	ND	ND	ND	ND	ND	ND	ND	ND	ND	ND	ND	ND	ND	ND	20.6	ND	ND	28.8	ND	ND	e10.5	ND	ND	ND	ND	ND	ND	ND	ND
	3		ND	ND	ND	ND	ND	ND	ND	ND	ND	ND	ND	ND	ND	ND	ND	ND	ND	ND		ND	ND	ND	ND	ND	ND	ND	ND	ND	ND	ND	ND	ND	14.8	ND	ND	30.8	ND	ND	ND	ND	ND	ND	ND	ND			ND
	4		ND	ND	ND		ND	ND	ND	ND	ND	ND	ND	ND	ND	ND	ND	ND	ND	ND	ND	ND	ND	ND	ND	ND	ND	ND	ND	ND	ND	ND	ND	ND	15.6	ND	ND	29	ND	ND	ND	ND	ND	ND	ND	ND			ND
	5		ND	ND	ND		ND	ND	ND	ND	ND	24.8	ND	ND	ND	ND	ND	ND	ND	ND	ND	ND	ND	ND	ND	ND	ND	ND	15.7	ND	ND	ND	ND	ND	14.9	ND	ND		ND	ND	ND	ND	e10.5	ND	ND	ND			ND
	6		ND	ND	ND		ND	ND		ND	ND	ND	ND	ND	ND	ND	ND	ND	ND	ND	ND		ND	ND	ND	ND	ND	ND	27.4	ND	ND	ND		31.7	ND	ND	ND			ND	ND	ND	e10.5	ND	ND	ND			ND
	7		ND	ND	ND		459			ND	ND	41.9		ND	ND	ND	ND	ND	ND	ND	ND		ND	ND	ND	ND	ND	ND	ND	ND	ND	ND		22.2	ND	ND	ND			ND	e10.5	ND	e10.5	ND	ND	ND			ND
	8		ND	ND	ND		ND			ND	ND	26.3		ND	ND	ND	ND	ND		ND			ND	ND	ND	ND	ND	ND	ND	ND	ND	ND		ND		ND	ND			ND		ND	e10.5	ND	ND	ND			ND
	9		ND	ND	ND					ND	ND					ND	ND	ND					ND	ND			ND	ND	ND	ND	ND	ND		ND		ND	ND					ND	ND		ND				ND
	10		ND	ND	ND					ND						ND	ND	ND			ND						ND	ND	ND	ND		ND				ND							ND						21.8
	11		ND	ND													ND													ND						ND													ND
	12		ND	ND													ND													ND						ND													ND
	13		ND	ND													ND																			ND													ND
	14		ND	ND																																ND													ND
	15		ND	ND																																ND													ND
	16			ND																																ND													ND
	17			ND																																ND
	18																																			ND
Raloxifene	1	ND	ND	ND	ND	ND	ND	ND	ND	ND	ND	ND	ND	ND	ND	ND	ND	ND	ND	ND	ND	ND	ND	ND	ND	ND	ND	ND	ND	ND	ND	ND	ND	ND	ND	ND	ND	ND	ND	ND	ND	ND	ND	ND	ND	ND	ND	ND	ND
	2	ND	ND	ND	ND	ND	ND	ND	ND	ND	ND	ND	ND	ND	ND	ND	ND	ND	ND	ND	ND	ND	ND	ND	ND	ND	ND	ND	ND	ND	ND	ND	ND	ND	ND	ND	ND	ND	ND	ND	ND	ND	ND	ND	ND	ND	ND	ND	ND
	3		ND	ND	ND	ND	ND	ND	ND	ND	ND	ND	ND	ND	ND	ND	ND	ND	ND	ND		ND	ND	ND	ND	ND	ND	ND	ND	ND	ND	ND	ND	ND	ND	ND	ND	ND	ND	ND	ND	ND	ND	ND	ND	ND			ND
	4		ND	ND	ND		ND	ND	ND	ND	ND	ND	ND	ND	ND	ND	ND	ND	ND	ND	ND	ND	ND	ND	ND	ND	ND	ND	ND	ND	ND	ND	ND	ND	ND	ND	ND	ND	ND	ND	ND	ND	ND	ND	ND	ND			ND
	5		ND	ND	ND		ND	ND	ND	ND	ND	ND	ND	ND	ND	ND	ND	ND	ND	ND	ND	ND	ND	ND	ND	ND	ND	ND	ND	ND	ND	ND	ND	ND	ND	ND	ND		ND	ND	ND	ND	ND	ND	ND	ND			ND
	6		ND	ND	ND		ND	ND		ND	ND	ND	ND	ND	ND	ND	ND	ND	ND	ND	ND		ND	ND	ND	ND	ND	ND	ND	ND	ND	ND		ND	ND	ND	ND			ND	ND	ND	ND	ND	ND	ND			ND
	7		ND	ND	ND		ND			ND	ND	ND		ND	ND	ND	ND	ND	ND	ND	ND		ND	ND	ND	ND	ND	ND	ND	ND	ND	ND		ND	ND	ND	ND			ND	ND	ND	ND	ND	ND	ND			ND
	8		ND	ND	ND		ND			ND	ND	ND		ND	ND	ND	ND	ND		ND			ND	ND	ND	ND	ND	ND	ND	ND	ND	ND		ND		ND	ND			ND		ND	ND	ND	ND	ND			ND
	9		ND	ND	ND					ND	ND					ND	ND	ND					ND	ND			ND	ND	ND	ND	ND	ND		ND		ND	ND					ND	ND		ND				ND
	10		ND	ND	ND					ND						ND	ND	ND			ND						ND	ND	ND	ND		ND				ND							ND						ND
	11		ND	ND													ND													ND						ND													ND
	12		ND	ND													ND													ND						ND													ND
	13		ND	ND													ND																			ND													ND
	14		ND	ND																																ND													ND
	15		ND	ND																																ND													ND
	16			ND																																ND													ND
	17			ND																																ND
	18																																			ND
Ranitidine	1	ND	ND	ND	ND	ND	ND	ND	ND	ND	ND	ND	ND	ND	ND	ND	ND	ND	ND	ND	41.7	ND	ND	ND	ND	ND	ND	ND	ND	ND	ND	ND	ND	ND	ND	ND	ND	78.6	ND	ND	2580	ND	ND	ND	ND	ND	ND	ND	133
	2	ND	ND	ND	ND	ND	ND	ND	ND	ND	ND	ND	ND	ND	ND	ND	ND	ND	ND	ND	34.2	ND	ND	ND	ND	ND	ND	ND	ND	ND	ND	ND	ND	ND	113	ND	ND	83.3	46.9	ND	580	ND	60.5	ND	ND	10.3	ND	ND	48.1
	3		ND	ND	ND	ND	ND	ND	ND	ND	ND	ND	ND	ND	ND	ND	ND	ND	ND	ND		ND	ND	ND	ND	ND	ND	ND	53	ND	ND	ND	ND	ND	96.6	ND	ND	107	86.2	ND	ND	ND	56.7	ND	ND	14			117
	4		ND	ND	ND		ND	ND	ND	ND	ND	ND	ND	ND	ND	ND	ND	ND	ND	ND	25.8	7.79	ND	ND	ND	ND	ND	ND	5.64	ND	ND	e3.31	ND	ND	85.2	ND	ND	95.4	ND	ND	ND	ND	53.5	ND	ND	14.9			19.6
	5		ND	ND	ND		33.6	ND	ND	ND	ND	ND	ND	ND	ND	ND	ND	ND	ND	ND	ND	5.97	ND	ND	ND	ND	ND	ND	1730	ND	ND	6.71	ND	ND	87.6	ND	ND		ND	ND	ND	ND	46	ND	ND	9.54			ND
	6		ND	ND	ND		38.9	ND		ND	ND	ND	ND	ND	ND	ND	ND	ND	ND	ND	ND		ND	ND	ND	ND	ND	ND	3350	ND	ND	8.61		ND	ND	ND	ND			ND	ND	ND	ND	ND	ND	ND			75.4
	7		ND	ND	ND		12.9			ND	ND	ND		271	ND	ND	ND	ND	ND	ND	ND		ND	ND	ND	ND	ND	ND	4.62	e3.31	ND	8.01		ND	11.1	ND	ND			ND	92.9	ND	ND	ND	ND	ND			208
	8		ND	ND	ND		ND			ND	ND	ND		ND	ND	ND	ND	ND		ND			ND	ND	ND	ND	ND	ND	ND	11.8	ND	13.5		ND		ND	ND			ND		ND	47.6	ND	ND	14.7			99.2
	9		ND	ND	ND					ND	ND					ND	ND	ND					ND	ND			ND	ND	ND	27.5	ND	22.3		ND		ND	ND					ND	ND		ND				ND
	10		ND	ND	ND					ND						ND	ND	ND			ND						ND	ND	ND	67.1		ND				ND							ND						ND
	11		ND	ND													ND													17.6						ND													ND
	12		ND	ND													ND													12.2						ND													ND
	13		ND	ND													ND																			ND													ND
	14		ND	ND																																ND													ND
	15		ND	ND																																ND													ND
	16			ND																																ND													ND
	17			ND																																ND
	18																																			ND
Salbutamol	1	ND	ND	ND	ND	ND	ND	ND	ND	ND	ND	ND	ND	ND	ND	ND	ND	ND	ND	ND	ND	ND	ND	ND	ND	ND	ND	ND	ND	ND	ND	ND	ND	ND	ND	ND	ND	e7.31	ND	ND	ND	ND	ND	ND	ND	ND	ND	ND	ND
	2	ND	ND	ND	ND	ND	ND	ND	ND	ND	ND	ND	ND	ND	ND	ND	ND	ND	ND	ND	ND	ND	ND	ND	ND	ND	ND	ND	ND	ND	ND	ND	ND	ND	92.7	ND	ND	e7.31	ND	ND	ND	ND	ND	ND	ND	ND	ND	ND	ND
	3		ND	ND	ND	ND	21.9	ND	ND	ND	ND	ND	ND	ND	ND	ND	ND	ND	ND	ND		ND	ND	ND	ND	ND	ND	ND	ND	ND	ND	ND	ND	ND	87.4	ND	ND	10.2	ND	ND	ND	ND	ND	ND	ND	ND			ND
	4		ND	ND	ND		35.4	ND	ND	ND	ND	ND	ND	ND	ND	ND	ND	ND	ND	ND	ND	ND	ND	ND	ND	ND	ND	ND	ND	ND	ND	ND	ND	26.7	115	ND	ND	e7.31	ND	ND	ND	ND	ND	ND	ND	ND			ND
	5		ND	ND	ND		49.5	ND	ND	ND	ND	ND	ND	ND	ND	ND	ND	ND	ND	ND	ND	ND	ND	ND	ND	ND	ND	ND	ND	ND	ND	ND	ND	30.3	57.4	ND	ND		ND	ND	ND	ND	ND	ND	ND	ND			ND
	6		ND	ND	ND		61.4	ND		ND	ND	ND	ND	ND	ND	ND	ND	ND	ND	ND	ND		ND	ND	ND	ND	ND	ND	ND	ND	ND	ND		123	ND	ND	ND			ND	ND	ND	ND	ND	ND	ND			ND
	7		ND	ND	ND		104			ND	ND	ND		ND	ND	ND	ND	ND	ND	ND	ND		ND	ND	ND	ND	ND	ND	ND	ND	ND	ND		122	ND	ND	ND			ND	ND	ND	ND	ND	ND	ND			ND
	8		ND	ND	ND		ND			ND	ND	33.5		ND	ND	ND	ND	ND		ND			ND	ND	ND	ND	ND	ND	ND	ND	ND	ND		34.1		ND	ND			ND		ND	ND	ND	ND	ND			ND
	9		ND	ND	ND					ND	ND					ND	ND	ND					ND	ND			ND	ND	ND	ND	ND	ND		65.1		ND	ND					ND	ND		ND				ND
	10		ND	ND	ND					ND						ND	ND	ND			ND						ND	ND	ND	15.3		ND				ND							ND						ND
	11		ND	ND													ND													e7.31						ND													ND
	12		ND	ND													ND													e7.31						ND													ND
	13		ND	ND													ND																			ND													ND
	14		ND	ND																																ND													ND
	15		ND	ND																																ND													ND
	16			ND																																ND													ND
	17			ND																																ND
	18																																			ND
Sertraline	1	ND	ND	ND	ND	ND	ND	ND	ND	ND	ND	ND	ND	ND	ND	ND	ND	ND	ND	ND	ND	ND	ND	ND	ND	ND	ND	ND	ND	ND	ND	ND	ND	ND	ND	ND	ND	ND	ND	ND	ND	ND	ND	ND	ND	ND	ND	ND	ND
	2	ND	ND	ND	ND	ND	ND	ND	ND	ND	ND	ND	ND	ND	ND	ND	ND	ND	ND	ND	ND	ND	ND	ND	ND	ND	ND	ND	ND	ND	ND	ND	ND	ND	ND	ND	ND	ND	ND	ND	ND	ND	ND	ND	ND	ND	ND	ND	ND
	3		ND	ND	ND	ND	ND	ND	ND	ND	ND	ND	ND	ND	ND	ND	ND	ND	ND	ND		ND	ND	ND	ND	ND	ND	ND	ND	ND	ND	ND	ND	ND	ND	ND	ND	ND	ND	ND	ND	ND	ND	ND	ND	ND			ND
	4		ND	ND	ND		ND	ND	ND	ND	ND	ND	ND	ND	ND	ND	ND	ND	ND	ND	ND	ND	ND	ND	ND	ND	ND	ND	ND	ND	ND	ND	ND	ND	ND	ND	ND	ND	ND	ND	ND	ND	ND	ND	ND	ND			ND
	5		ND	ND	ND		ND	ND	ND	ND	ND	ND	ND	ND	ND	ND	ND	ND	ND	ND	ND	ND	ND	ND	ND	ND	ND	ND	ND	ND	ND	ND	ND	ND	ND	ND	ND		ND	ND	ND	ND	ND	ND	ND	ND			ND
	6		ND	ND	ND		ND	ND		ND	ND	ND	ND	ND	ND	ND	ND	ND	ND	ND	ND		ND	ND	ND	ND	ND	ND	ND	ND	ND	ND		ND	ND	ND	ND			ND	ND	ND	ND	ND	ND	ND			ND
	7		ND	ND	ND		ND			ND	ND	ND		ND	ND	ND	ND	ND	ND	ND	ND		ND	ND	ND	ND	ND	ND	ND	ND	ND	ND		ND	ND	ND	ND			ND	ND	ND	ND	ND	ND	ND			ND
	8		ND	ND	ND		ND			ND	ND	ND		ND	ND	ND	ND	ND		ND			ND	ND	ND	ND	ND	ND	ND	ND	ND	ND		ND		ND	ND			ND		ND	ND	ND	ND	ND			ND
	9		ND	ND	ND					ND	ND					ND	ND	ND					ND	ND			ND	ND	ND	ND	ND	ND		ND		ND	ND					ND	ND		ND				ND
	10		ND	ND	ND					ND						ND	ND	ND			ND						ND	ND	ND	ND		ND				ND							ND						ND
	11		ND	ND													ND													ND						ND													ND
	12		ND	ND													ND													ND						ND													ND
	13		ND	ND													ND																			ND													ND
	14		ND	ND																																ND													ND
	15		ND	ND																																ND													ND
	16			ND																																ND													ND
	17			ND																																ND
	18																																			ND
Sitagliptin	1	ND	ND	ND	ND	ND	ND	ND	ND	ND	ND	ND	ND	ND	ND	ND	ND	ND	ND	ND	ND	ND	ND	ND	ND	ND	ND	ND	ND	ND	ND	25.7	ND	ND	ND	ND	247	671	ND	ND	874	ND	ND	ND	ND	17.6	ND	ND	367
	2	ND	ND	28.3	ND	ND	ND	ND	ND	ND	ND	ND	ND	97.9	ND	ND	ND	ND	ND	ND	407	ND	ND	ND	ND	ND	ND	ND	ND	ND	ND	24.6	ND	359	409	ND	ND	706	ND	ND	270	ND	246	ND	ND	139	ND	ND	283
	3		ND	30.4	ND	ND	59.7	ND	ND	ND	ND	ND	ND	ND	ND	ND	ND	ND	ND	ND		ND	ND	ND	ND	ND	ND	ND	ND	ND	ND	24.7	ND	208	545	864.978	ND	688	59.4	ND	114	ND	362	ND	29.4	220			394
	4		ND	ND	ND		87.4	ND	ND	ND	ND	ND	ND	ND	ND	ND	ND	ND	ND	ND	ND	45.2	ND	ND	ND	ND	ND	ND	ND	ND	ND	27.4	ND	124	461	417.809	ND	732	ND	ND	ND	ND	381	ND	45.9	265			289
	5		ND	ND	ND		63.8	ND	ND	ND	ND	121	ND	713	ND	ND	ND	ND	ND	ND	ND	43.1	ND	25.1	ND	ND	ND	ND	ND	ND	ND	68	ND	184	319	375.372	ND		ND	27.7	92.6	ND	333	53.8	122	238			316
	6		ND	ND	ND		102	ND		ND	ND	29.9	ND	ND	ND	ND	ND	ND	ND	ND	1330		ND	ND	ND	ND	ND	ND	ND	ND	ND	55.6		1250	ND	280.424	ND			25.2	113	ND	ND	ND	98.3	ND			298
	7		ND	ND	ND		ND			ND	ND	195		221	ND	ND	ND	ND	ND	ND	ND		ND	ND	ND	ND	ND	ND	ND	ND	ND	41		991	ND	325.288	ND			36.7	336	ND	ND	ND	55.9	ND			293
	8		ND	ND	ND		ND			ND	ND	111		ND	ND	ND	ND	ND		ND			ND	ND	ND	ND	ND	ND	ND	12.9	ND	36.6		261		155.376	ND			ND		ND	340	ND	29.2	283			328
	9		ND	ND	ND					ND	ND					ND	ND	ND					ND	ND			ND	ND	ND	12.4	ND	87.2		900		239.282	46.7					ND	ND		27.1				276
	10		ND	ND	ND					ND						ND	ND	ND			ND						ND	ND	ND	121						ND							ND						832
	11		ND	ND													ND													26.6						ND													480
	12		ND	ND													ND													26						ND													162
	13		ND	ND													ND																			ND													ND
	14		ND	ND																																ND													334
	15		ND	ND																																ND													368
	16			ND																																ND													123
	17			ND																																ND
	18																																			ND
Sulfadiazine	1	ND	ND	ND	ND	ND	ND	ND	ND	ND	ND	ND	ND	ND	ND	ND	ND	ND	ND	ND	ND	ND	ND	ND	ND	ND	ND	ND	ND	ND	ND	ND	ND	ND	ND	ND	ND	ND	ND	ND	ND	ND	ND	ND	ND	ND	ND	ND	ND
	2	ND	ND	ND	ND	ND	ND	ND	ND	ND	ND	ND	ND	ND	ND	ND	ND	ND	ND	ND	ND	ND	ND	ND	ND	ND	ND	ND	ND	ND	ND	ND	ND	ND	ND	ND	ND	ND	ND	ND	ND	ND	ND	ND	ND	ND	ND	ND	ND
	3		ND	ND	ND	ND	ND	ND	ND	ND	ND	ND	ND	ND	ND	ND	ND	ND	ND	ND		ND	ND	ND	ND	ND	ND	ND	ND	ND	ND	ND	ND	ND	ND	ND	ND	ND	ND	ND	ND	ND	ND	ND	ND	ND			ND
	4		ND	ND	ND		ND	ND	ND	ND	ND	ND	ND	ND	ND	ND	ND	ND	ND	ND	ND	ND	ND	ND	ND	ND	ND	ND	ND	ND	ND	ND	ND	ND	ND	ND	ND	ND	ND	ND	ND	ND	ND	ND	ND	ND			ND
	5		ND	ND	ND		ND	ND	ND	ND	ND	ND	ND	ND	ND	ND	ND	ND	ND	ND	ND	ND	ND	ND	ND	ND	ND	ND	ND	ND	ND	ND	ND	ND	ND	ND	ND		ND	ND	ND	ND	ND	ND	ND	ND			ND
	6		ND	ND	ND		ND	ND		ND	ND	ND	ND	ND	ND	ND	ND	ND	ND	ND	ND		ND	ND	ND	ND	ND	ND	ND	ND	ND	ND		ND	ND	ND	ND			ND	ND	ND	ND	ND	ND	ND			ND
	7		ND	ND	ND		ND			ND	ND	ND		ND	ND	ND	ND	ND	ND	ND	ND		ND	ND	ND	ND	ND	ND	ND	ND	ND	ND		ND	ND	ND	ND			ND	ND	ND	ND	ND	ND	ND			ND
	8		ND	ND	ND		ND			ND	ND	ND		ND	ND	ND	ND	ND		ND			ND	ND	ND	ND	ND	ND	ND	ND	ND	ND		ND		ND	ND			ND		ND	ND	ND	ND	ND			ND
	9		ND	ND	ND					ND	ND					ND	ND	ND					ND	ND			ND	ND	ND	ND	ND	ND		ND		ND	ND					ND	ND		ND				ND
	10		ND	ND	ND					ND						ND	ND	ND			ND						ND	ND	ND	ND		ND				ND							ND						ND
	11		ND	ND													ND													ND						ND													ND
	12		ND	ND													ND													ND						ND													ND
	13		ND	ND													ND																			ND													ND
	14		ND	ND																																ND													ND
	15		ND	ND																																ND													ND
	16			ND																																ND													ND
	17			ND																																ND
	18																																			ND
Sulfamethoxazole	1	ND	ND	2270	ND	9810	203	ND	ND	ND	33.5	ND	ND	ND	ND	ND	84.3	ND	ND	ND	2970	468	ND	201	ND	ND	484	26.1	ND	4.63	ND	6.5	ND	ND	91.8	ND	ND	89.4	98.6	25.9	674	ND	e2.49	ND	ND	ND	ND	ND	81.1
	2	ND	ND	3820	ND	1430	5430	48.1	ND	ND	116	ND	ND	1300	ND	ND	46.4	ND	74.2	ND	2280	805	ND	647	ND	ND	516	19.2	ND	19.5	ND	10.5	ND	963	862	ND	ND	81.3	87.9	14.4	273	ND	11.7	ND	ND	9.72	ND	ND	33.2
	3		ND	4610	ND	322	4190	ND	70.3	ND	80.1	ND	7.08	ND	16	ND	16.3	ND	340	6900		119	ND	296	37.8	ND	526	49.8	ND	4.23	ND	5.6	ND	686	973	76.131	ND	45.1	131	ND	ND	62.2	11.8	ND	ND	12.8			84
	4		ND	1590	ND		6250	82.5	2260	ND	251	ND	12.8	ND	5.87	128	9.3	ND	185	16700	2400	769	ND	34.2	21.9	ND	567	192	ND	e2.49	ND	6.2	ND	730	922	168.475	ND	90.4	ND	ND	ND	ND	12.2	ND	6.28	17.6			37.4
	5		ND	1440	ND		8890	ND	161	ND	534	ND	162	ND	ND	111	ND	ND	2020	14300	5810	701	ND	400	96.5	977	541	158	ND	4.41	ND	12	ND	956	607	350.245	ND		ND	ND	ND	ND	14.8	ND	54.8	15.1			41.4
	6		ND	816	ND		10000	ND		ND	601	ND	180	ND	4	271	88.2	ND	73.5	10300	1100		ND	7.55	190	947	509	139	ND	11.9	ND	10.4		3000	ND	202.844	ND			ND	ND	ND	21.7	ND	54.1	25.5			61.5
	7		ND	753	ND		15400			ND	1290	ND		2690	ND	64.8	38.7	ND	255	7910	2930		ND	1180	134	252	619	47	ND	16	ND	14.5		2440	59.8	261.71	ND			28.5	648	ND	ND	ND	41.7	25.2			215
	8		ND	51.2	ND		400			ND	973	303		ND	ND	ND	42.8	ND		6940			ND	1190	140	48.1	823	93.5	ND	37.6	ND	9.77		1030		163.03	ND			ND		ND	ND	ND	64.1	10.3			79.3
	9		ND	73.8	ND					ND	731					186	509	ND					ND	5.53			1200	45.4	ND	87	ND	20.6		1050		113.523	ND					ND	ND		90.7				ND
	10		ND	545	ND					ND						541	2680	ND			2490						1120	37.6	ND	180		ND				ND							3.82						166
	11		ND	489													e2.49													52.2						ND													93.5
	12		ND	1000													50.9													58.2						ND													28.3
	13		ND	641													4150																			ND													ND
	14		ND	788																																ND													49
	15		ND	721																																ND													67
	16			330																																ND													35.1
	17			319																																ND
	18																																			ND
Temazepam	1	ND	ND	ND	ND	ND	ND	ND	ND	ND	ND	ND	ND	ND	ND	ND	ND	ND	ND	ND	ND	ND	ND	ND	ND	ND	ND	ND	ND	ND	ND	ND	ND	ND	ND	ND	ND	ND	ND	ND	ND	ND	ND	ND	ND	ND	ND	ND	ND
	2	ND	ND	ND	ND	ND	ND	ND	ND	ND	ND	ND	ND	ND	ND	ND	ND	ND	ND	ND	ND	ND	ND	ND	ND	ND	ND	ND	ND	ND	ND	ND	ND	ND	ND	ND	ND	ND	ND	ND	ND	ND	ND	ND	ND	ND	ND	ND	ND
	3		ND	ND	ND	ND	ND	ND	ND	ND	ND	ND	ND	ND	ND	ND	ND	ND	ND	ND		ND	ND	ND	ND	ND	ND	ND	ND	ND	ND	ND	ND	ND	ND	ND	ND	ND	ND	ND	ND	ND	ND	ND	ND	ND			ND
	4		ND	ND	ND		ND	ND	ND	ND	ND	ND	ND	ND	ND	ND	ND	ND	ND	ND	ND	ND	ND	ND	ND	ND	ND	ND	ND	ND	ND	ND	ND	ND	ND	ND	ND	ND	ND	ND	ND	ND	ND	ND	ND	ND			ND
	5		ND	ND	ND		ND	ND	ND	ND	ND	ND	ND	ND	ND	ND	ND	ND	ND	ND	ND	ND	ND	ND	ND	ND	ND	ND	ND	ND	ND	ND	ND	ND	ND	ND	ND		ND	ND	ND	ND	ND	ND	ND	ND			ND
	6		ND	ND	ND		ND	ND		ND	ND	ND	ND	ND	ND	ND	ND	ND	ND	ND	ND		ND	ND	ND	ND	ND	ND	ND	ND	ND	ND		ND	ND	ND	ND			ND	ND	ND	ND	ND	ND	ND			ND
	7		ND	ND	ND		ND			ND	ND	ND		ND	ND	ND	ND	ND	ND	ND	ND		ND	ND	ND	ND	ND	ND	ND	ND	ND	ND		ND	ND	ND	ND			ND	ND	ND	ND	ND	ND	ND			ND
	8		ND	ND	ND		ND			ND	ND	ND		ND	ND	ND	ND	ND		ND			ND	ND	ND	ND	ND	ND	ND	ND	ND	ND		ND		ND	ND			ND		ND	ND	ND	ND	ND			ND
	9		ND	ND	ND					ND	ND					ND	ND	ND					ND	ND			ND	ND	ND	ND	ND	ND		ND		ND	ND					ND	ND		ND				ND
	10		ND	ND	ND					ND						ND	ND	ND			ND						ND	ND	ND	e24.9		ND				ND							ND						ND
	11		ND	ND													ND													ND						ND													ND
	12		ND	ND													ND													e24.9						ND													ND
	13		e24.9	ND													ND																			ND													ND
	14		e24.9	ND																																ND													ND
	15		ND	ND																																ND													ND
	16			ND																																ND													ND
	17			ND																																ND
	18																																			ND
Tetracycline	1	ND	ND	ND	ND	ND	ND	ND	ND	ND	ND	ND	ND	ND	ND	ND	ND	ND	ND	ND	ND	ND	ND	ND	ND	ND	ND	ND	ND	ND	ND	ND	ND	ND	ND	ND	ND	ND	ND	ND	ND	ND	ND	ND	ND	ND	ND	ND	ND
	2	ND	ND	ND	ND	ND	ND	ND	ND	ND	ND	ND	ND	ND	ND	ND	ND	ND	ND	ND	ND	ND	ND	ND	ND	ND	ND	ND	ND	ND	ND	ND	ND	ND	ND	ND	ND	ND	ND	ND	ND	ND	ND	ND	ND	ND	ND	ND	ND
	3		ND	ND	ND	ND	ND	ND	ND	ND	ND	ND	ND	ND	ND	ND	ND	ND	ND	ND		ND	ND	ND	ND	ND	ND	ND	ND	ND	ND	ND	ND	ND	ND	ND	ND	ND	ND	ND	ND	ND	ND	ND	ND	ND			ND
	4		ND	ND	ND		ND	ND	ND	ND	ND	ND	ND	ND	ND	ND	ND	ND	ND	ND	ND	ND	ND	ND	ND	ND	ND	ND	ND	ND	ND	ND	ND	ND	ND	ND	ND	ND	ND	ND	ND	ND	ND	ND	ND	ND			ND
	5		ND	ND	ND		ND	ND	ND	ND	ND	ND	ND	ND	ND	ND	ND	ND	ND	ND	ND	ND	ND	ND	ND	ND	ND	ND	ND	ND	ND	ND	ND	ND	ND	ND	ND		ND	ND	ND	ND	ND	ND	ND	ND			ND
	6		ND	ND	ND		ND	ND		ND	ND	ND	ND	ND	ND	ND	ND	ND	ND	ND	ND		ND	ND	ND	ND	ND	ND	ND	ND	ND	132		ND	ND	ND	ND			ND	ND	ND	ND	ND	ND	ND			ND
	7		ND	ND	ND		ND			ND	ND	ND		ND	ND	ND	ND	ND	ND	ND	ND		ND	ND	ND	ND	ND	ND	ND	ND	ND	805		ND	ND	ND	ND			ND	ND	ND	ND	ND	ND	ND			ND
	8		ND	ND	ND		ND			ND	ND	ND		ND	ND	ND	ND	ND		ND			ND	ND	ND	ND	ND	ND	ND	ND	ND	251		ND		ND	ND			ND		ND	ND	ND	ND	ND			ND
	9		ND	ND	ND					ND	ND					ND	ND	ND					ND	ND			ND	ND	ND	ND	ND	279		ND		ND	ND					ND	ND		ND				ND
	10		ND	ND	ND					ND						ND	ND	ND			ND						ND	ND	ND	ND		147				ND							ND						ND
	11		ND	ND													ND													ND						ND													ND
	12		ND	ND													ND													ND						ND													ND
	13		ND	ND													ND																			ND													ND
	14		ND	ND																																ND													ND
	15		ND	ND																																ND													ND
	16			ND																																ND													ND
	17			ND																																ND
	18																																			ND
Thiabendazole	1	ND	ND	ND	ND	ND	ND	ND	ND	ND	ND	ND	ND	ND	ND	ND	ND	ND	ND	ND	ND	ND	ND	ND	ND	ND	ND	ND	ND	ND	ND	ND	ND	ND	ND	ND	ND	e128	ND	ND	ND	ND	ND	ND	ND	ND	ND	ND	ND
	2	ND	ND	ND	ND	ND	ND	ND	ND	ND	ND	ND	ND	ND	ND	ND	ND	ND	ND	ND	ND	ND	ND	ND	ND	ND	ND	ND	ND	e128	ND	ND	ND	ND	ND	ND	ND	e128	ND	ND	ND	ND	ND	ND	ND	ND	ND	ND	ND
	3		ND	ND	ND	ND	ND	ND	ND	ND	ND	ND	ND	ND	ND	ND	ND	ND	ND	ND		ND	ND	ND	ND	ND	ND	ND	ND	e128	ND	ND	ND	ND	ND	ND	ND	e128	ND	ND	ND	ND	ND	ND	ND	ND			ND
	4		ND	ND	ND		ND	ND	ND	ND	ND	ND	ND	ND	ND	ND	ND	ND	ND	ND	ND	ND	ND	ND	ND	ND	ND	ND	ND	e128	ND	ND	ND	ND	ND	ND	ND	180	ND	ND	ND	ND	ND	ND	ND	ND			ND
	5		ND	ND	ND		ND	ND	ND	ND	ND	ND	ND	ND	ND	ND	ND	ND	ND	ND	ND	ND	ND	ND	ND	ND	ND	ND	ND	e128	ND	ND	ND	ND	ND	ND	ND		ND	ND	ND	ND	ND	ND	ND	ND			ND
	6		ND	ND	ND		ND	ND		ND	ND	ND	ND	ND	ND	ND	ND	ND	ND	ND	ND		ND	ND	ND	ND	ND	ND	ND	228	ND	ND		ND	ND	ND	ND			ND	ND	ND	ND	ND	ND	ND			ND
	7		ND	ND	ND		ND			ND	ND	ND		ND	ND	ND	ND	ND	ND	ND	ND		ND	ND	ND	ND	ND	ND	ND	e128	ND	ND		ND	ND	ND	ND			ND	ND	ND	ND	ND	ND	ND			ND
	8		ND	ND	ND		ND			ND	ND	ND		ND	ND	ND	ND	ND		ND			ND	ND	ND	ND	ND	ND	ND	e128	ND	ND		ND		ND	ND			ND		ND	ND	ND	ND	ND			ND
	9		ND	ND	ND					ND	ND					ND	ND	ND					ND	ND			ND	ND	ND	e128	ND	ND		ND		ND	ND					ND	ND		ND				ND
	10		ND	ND	ND					ND						ND	ND	ND			ND						ND	ND	ND	e128		ND				ND							ND						ND
	11		ND	ND													ND													e128						ND													ND
	12		ND	ND													ND													e128						ND													ND
	13		ND	ND													ND																			ND													ND
	14		ND	ND																																ND													ND
	15		ND	ND																																ND													ND
	16			ND																																ND													ND
	17			ND																																ND
	18																																			ND
Tramadol	1	ND	ND	ND	ND	ND	ND	ND	ND	ND	ND	ND	ND	ND	ND	ND	ND	ND	ND	ND	ND	ND	ND	ND	ND	ND	ND	ND	ND	ND	ND	ND	ND	ND	ND	ND	ND	218	ND	ND	ND	ND	ND	ND	ND	17	ND	ND	ND
	2	ND	ND	ND	ND	ND	ND	ND	ND	ND	ND	ND	ND	ND	ND	ND	ND	ND	113	ND	ND	ND	ND	121	ND	ND	ND	ND	ND	e9.46	ND	ND	ND	ND	ND	ND	ND	288	ND	ND	ND	ND	ND	ND	ND	69.7	ND	ND	ND
	3		ND	ND	ND	ND	ND	ND	ND	ND	ND	ND	ND	ND	ND	ND	ND	ND	ND	ND		ND	ND	ND	ND	ND	ND	ND	ND	ND	ND	ND	ND	ND	ND	ND	ND	183	ND	ND	ND	ND	ND	ND	ND	103			ND
	4		ND	ND	ND		ND	ND	ND	ND	ND	ND	ND	ND	ND	ND	ND	ND	ND	ND	ND	ND	ND	ND	ND	ND	ND	ND	ND	ND	ND	ND	ND	ND	ND	ND	ND	303	ND	ND	ND	ND	ND	ND	ND	130			ND
	5		ND	ND	ND		ND	ND	ND	ND	ND	ND	ND	ND	ND	ND	ND	ND	467	236	ND	ND	ND	ND	ND	ND	ND	ND	ND	ND	ND	ND	ND	ND	ND	ND	ND		ND	ND	ND	ND	ND	17.3	157	107			ND
	6		ND	ND	ND		ND	ND		ND	ND	ND	ND	ND	ND	ND	ND	ND	ND	96.6	ND		ND	ND	ND	ND	ND	ND	ND	ND	ND	ND		ND	ND	ND	ND			ND	ND	ND	ND	ND	145	112			ND
	7		ND	ND	ND		112			ND	ND	167		ND	ND	ND	ND	ND	ND	69	ND		ND	ND	ND	ND	ND	ND	ND	ND	ND	ND		ND	ND	ND	ND			ND	ND	ND	ND	ND	73.2	105			ND
	8		ND	ND	ND		ND			ND	ND	132		ND	ND	ND	ND	ND		ND			ND	ND	ND	ND	ND	ND	ND	14.8	ND	ND		ND		ND	ND			ND		ND	ND	ND	72	118			ND
	9		ND	ND	ND					ND	ND					ND	ND	ND					ND	ND			ND	ND	ND	25	ND	ND		ND		ND	ND					ND	ND		ND				ND
	10		ND	ND	ND					ND						ND	ND	ND			ND						ND	ND	ND	100		ND				ND							ND						ND
	11		ND	ND													ND													18.3						ND													ND
	12		ND	ND													ND													19.7						ND													ND
	13		ND	ND													ND																			ND													ND
	14		ND	ND																																ND													ND
	15		ND	ND																																ND													ND
	16			ND																																ND													ND
	17			ND																																ND
	18																																			ND
Triamterene	1	ND	ND	ND	ND	ND	ND	ND	ND	ND	ND	ND	ND	ND	ND	ND	ND	ND	ND	ND	ND	ND	ND	ND	ND	ND	ND	ND	ND	ND	ND	ND	ND	ND	ND	ND	ND	10.7	ND	ND	ND	ND	ND	ND	ND	ND	ND	ND	ND
	2	ND	ND	ND	ND	ND	ND	ND	ND	ND	ND	ND	ND	ND	ND	ND	ND	ND	ND	ND	ND	ND	ND	ND	ND	ND	ND	ND	ND	ND	ND	ND	ND	ND	ND	ND	ND	7.72	ND	ND	ND	ND	ND	ND	ND	ND	ND	ND	ND
	3		ND	ND	ND	ND	ND	ND	ND	ND	ND	ND	ND	ND	ND	ND	ND	ND	ND	ND		ND	ND	ND	ND	ND	ND	ND	ND	ND	ND	ND	ND	ND	ND	ND	ND	9.02	ND	ND	ND	ND	ND	ND	ND	ND			ND
	4		ND	ND	ND		ND	ND	ND	ND	ND	ND	ND	ND	ND	ND	ND	ND	ND	ND	ND	ND	ND	ND	ND	ND	ND	ND	ND	ND	ND	ND	ND	ND	ND	ND	ND	7.93	ND	ND	ND	ND	ND	ND	ND	ND			ND
	5		ND	ND	ND		ND	ND	ND	ND	ND	ND	ND	ND	ND	ND	ND	ND	ND	ND	ND	ND	ND	ND	ND	145	ND	ND	ND	ND	ND	ND	ND	ND	ND	ND	ND		ND	ND	ND	ND	ND	ND	ND	ND			ND
	6		ND	ND	ND		ND	ND		ND	ND	ND	ND	ND	ND	ND	ND	ND	ND	ND	ND		ND	ND	ND	186	ND	ND	ND	ND	ND	ND		ND	ND	ND	ND			ND	ND	ND	ND	ND	ND	ND			ND
	7		ND	ND	ND		ND			ND	ND	ND		ND	ND	ND	ND	ND	ND	ND	ND		ND	ND	ND	51.1	ND	ND	ND	ND	ND	ND		ND	ND	ND	ND			ND	ND	ND	ND	ND	ND	ND			ND
	8		ND	ND	ND		ND			ND	ND	ND		ND	ND	ND	ND	ND		ND			ND	ND	ND	ND	ND	ND	ND	ND	ND	ND		ND		ND	ND			ND		ND	ND	ND	ND	ND			ND
	9		ND	ND	ND					ND	ND					ND	ND	ND					ND	ND			ND	ND	ND	ND	ND	ND		ND		ND	ND					ND	ND		ND				ND
	10		ND	ND	ND					ND						ND	ND	ND			ND						ND	ND	ND	ND		ND				ND							ND						ND
	11		ND	ND													ND													ND						ND													ND
	12		ND	ND													ND													ND						ND													ND
	13		ND	ND													ND																			ND													ND
	14		ND	ND																																ND													ND
	15		ND	ND																																ND													ND
	16			ND																																ND													ND
	17			ND																																ND
	18																																			ND
Trimethoprim	1	ND	ND	350	ND	685	425	ND	ND	ND	ND	ND	ND	ND	ND	ND	31.2	ND	ND	21.7	206	596	ND	55.4	ND	ND	5.72	13.7	ND	2.06	2.12	2.2	ND	4	ND	ND	ND	35.4	21.7	13.9	433	ND	4.55	ND	ND	ND	ND	ND	47.9
	2	ND	ND	284	ND	ND	1090	ND	ND	ND	ND	ND	ND	59.4	ND	ND	6.41	ND	14.7	17.4	234	589	ND	132	ND	ND	8.28	8.41	ND	7.78	2.44	3.08	ND	217	125	ND	ND	40.4	14.6	21.1	117	ND	14.9	ND	ND	7.47	ND	ND	43
	3		ND	333	ND	6.51	1150	ND	135	ND	ND	ND	ND	ND	ND	ND	15	ND	33.6	1530		104	ND	44.2	ND	ND	15.6	8.22	ND	3.31	ND	4.29	ND	151	137	ND	ND	36.3	25.9	18.9	3.79	ND	19	ND	ND	12			139
	4		ND	129	ND		2050	7.56	394	ND	ND	ND	ND	ND	ND	24.9	2.68	ND	13.4	3020	188	390	ND	5.45	ND	ND	16.3	58.4	ND	3.24	1.89	2.35	ND	229	111	24.806	ND	37.8	ND	17.2	ND	ND	22.8	ND	3.26	14.6			85
	5		ND	257	ND		2900	ND	27.7	4.41	ND	15	ND	ND	ND	27.3	ND	ND	38.9	2170	391	465	ND	51.2	3.63	ND	13.6	42.7	ND	e1.24	ND	6.03	ND	286	80.7	30.069	ND		ND	23	ND	ND	23.4	ND	6.02	11.1			88.7
	6		ND	249	ND		4190	ND		ND	ND	3.83	ND	ND	ND	77.5	37.5	ND	18.9	1260	109		ND	ND	20	ND	15.6	13.2	ND	3.77	ND	5.84		849	ND	25.193	ND			22	ND	ND	17.5	ND	4.7	9.54			81.7
	7		ND	150	ND		3350			ND	183	19.1		510	ND	18.9	3.42	ND	24.1	1140	253		ND	217	16.1	ND	31.9	4.26	ND	7.5	ND	4.53		514	10.8	20.084	ND			25.9	95.2	ND	14.3	ND	6.22	6.64			75.8
	8		ND	41.5	ND		74			5.23	153	115		ND	ND	ND	4.04	ND		959			ND	284	13.6	ND	72.3	10.1	ND	17.7	2.35	6.64		247		8.887	ND			10.1		3.8	18.1	ND	2.24	15.6			74.1
	9		ND	44.8	ND					3.68	150					26.6	561	ND					ND	ND			96.4	4.11	ND	30.6	2.18	13.6		104		13.629	2.52					ND	ND		5.25				15.1
	10		ND	98.8	ND					3.14						152	505	ND			230						96.8	ND	ND	114		ND				ND							ND						80.5
	11		ND	98.7													ND													30.6						ND													24.2
	12		ND	147													23.3													30.8						ND													8.44
	13		ND	89.9													806																			ND													ND
	14		ND	109																																ND													15.3
	15		ND	82																																ND													17.1
	16			24.3																																ND													ND
	17			39.2																																ND
	18																																			ND
Tylosin	1	ND	ND	ND	ND	ND	ND	ND	ND	ND	ND	ND	ND	ND	ND	ND	ND	ND	ND	ND	ND	ND	ND	ND	ND	ND	ND	ND	ND	ND	ND	ND	ND	ND	ND	ND	ND	ND	ND	ND	644	ND	ND	ND	ND	ND	ND	ND	ND
	2	ND	ND	ND	ND	ND	ND	ND	ND	ND	ND	ND	ND	ND	ND	ND	ND	ND	ND	ND	ND	ND	ND	ND	ND	ND	ND	ND	ND	ND	ND	ND	ND	ND	ND	ND	ND	ND	ND	ND	ND	ND	ND	ND	ND	ND	ND	ND	ND
	3		ND	ND	ND	ND	ND	ND	ND	ND	ND	ND	ND	ND	ND	ND	ND	ND	ND	ND		ND	ND	ND	ND	ND	ND	ND	ND	ND	ND	ND	ND	ND	ND	ND	ND	ND	ND	ND	ND	ND	ND	ND	ND	ND			ND
	4		ND	ND	ND		ND	ND	ND	ND	ND	ND	ND	ND	ND	ND	ND	ND	ND	ND	ND	ND	ND	ND	ND	ND	ND	ND	ND	ND	ND	ND	ND	ND	ND	ND	ND	ND	ND	ND	ND	ND	ND	ND	ND	ND			ND
	5		ND	ND	ND		ND	ND	ND	ND	ND	ND	ND	ND	ND	ND	ND	ND	ND	ND	ND	ND	ND	ND	ND	ND	ND	ND	ND	ND	ND	ND	ND	ND	ND	ND	ND		ND	ND	ND	ND	ND	ND	ND	ND			ND
	6		ND	ND	ND		ND	ND		ND	ND	ND	ND	ND	ND	ND	ND	ND	ND	ND	ND		ND	ND	ND	ND	ND	ND	ND	ND	ND	ND		ND	ND	ND	ND			ND	ND	ND	ND	ND	ND	ND			ND
	7		ND	ND	ND		ND			ND	ND	ND		ND	ND	ND	ND	ND	ND	ND	ND		ND	ND	ND	ND	ND	ND	ND	ND	ND	ND		ND	ND	ND	ND			ND	ND	ND	ND	ND	ND	ND			ND
	8		ND	ND	ND		ND			ND	ND	ND		ND	ND	ND	ND	ND		ND			ND	ND	ND	ND	ND	ND	ND	ND	ND	ND		ND		ND	ND			ND		ND	ND	ND	ND	ND			ND
	9		ND	ND	ND					ND	ND					ND	ND	ND					ND	ND			ND	ND	ND	ND	ND	ND		ND		ND	ND					ND	ND		ND				ND
	10		ND	ND	ND					ND						ND	ND	ND			ND						ND	ND	ND	ND		ND				ND							ND						ND
	11		ND	ND													ND													ND						ND													ND
	12		ND	ND													ND													ND						ND													ND
	13		ND	ND													ND																			ND													ND
	14		ND	ND																																ND													ND
	15		ND	ND																																ND													ND
	16			ND																																ND													ND
	17			ND																																ND
	18																																			ND
Venlafaxine	1	ND	ND	ND	ND	ND	ND	ND	ND	ND	ND	ND	ND	ND	ND	ND	ND	ND	ND	ND	ND	ND	ND	ND	ND	ND	ND	ND	ND	ND	ND	ND	ND	ND	ND	ND	16.8	39.8	ND	ND	ND	ND	ND	ND	ND	ND	ND	ND	ND
	2	ND	ND	ND	ND	ND	ND	ND	ND	ND	ND	ND	ND	ND	ND	ND	ND	ND	ND	ND	ND	ND	ND	ND	ND	ND	ND	ND	ND	ND	ND	ND	ND	ND	ND	ND	ND	40.3	ND	ND	ND	ND	ND	ND	ND	ND	ND	ND	ND
	3		ND	ND	ND	ND	ND	ND	ND	ND	ND	ND	ND	ND	ND	ND	ND	ND	ND	ND		ND	ND	ND	ND	ND	ND	ND	ND	ND	ND	ND	ND	ND	ND	ND	ND	37.2	ND	ND	ND	ND	ND	ND	ND	ND			ND
	4		ND	ND	ND		ND	ND	ND	ND	ND	ND	ND	ND	ND	ND	ND	ND	ND	ND	ND	ND	ND	ND	ND	ND	ND	ND	ND	ND	ND	ND	ND	ND	ND	ND	ND	38.8	ND	ND	ND	ND	ND	ND	ND	ND			ND
	5		ND	e6.96	ND		ND	ND	ND	ND	ND	26.2	ND	ND	ND	ND	ND	ND	ND	ND	ND	ND	ND	ND	ND	ND	ND	ND	ND	ND	ND	ND	ND	ND	ND	ND	ND		ND	ND	ND	ND	e6.96	ND	83.1	ND			ND
	6		ND	ND	ND		ND	ND		ND	ND	e6.96	ND	ND	ND	ND	ND	ND	ND	ND	ND		ND	ND	ND	ND	ND	ND	ND	ND	ND	ND		ND	ND	ND	ND			ND	ND	ND	ND	ND	58.7	ND			ND
	7		ND	ND	ND		ND			ND	ND	40.6		ND	ND	ND	ND	ND	ND	ND	ND		ND	ND	ND	ND	ND	ND	ND	ND	ND	ND		ND	ND	ND	ND			ND	ND	ND	ND	ND	42	ND			ND
	8		ND	ND	ND		ND			ND	ND	25.4		ND	ND	ND	ND	ND		ND			ND	ND	ND	ND	ND	ND	ND	ND	ND	ND		ND		ND	ND			ND		ND	e6.96	ND	28	ND			ND
	9		ND	ND	ND					ND	ND					ND	ND	ND					ND	ND			ND	ND	ND	ND	ND	ND		ND		ND	ND					ND	ND		21.8				ND
	10		ND	ND	ND					ND						ND	ND	ND			ND						ND	ND	ND	ND		ND				ND							ND						ND
	11		ND	ND													ND													ND						ND													ND
	12		ND	ND													ND													ND						ND													ND
	13		ND	ND													ND																			ND													ND
	14		ND	ND																																ND													ND
	15		ND	ND																																ND													ND
	16			ND																																ND													ND
	17			ND																																ND
	18																																			ND
Verapamil	1	ND	ND	ND	ND	ND	ND	ND	ND	ND	ND	ND	ND	ND	ND	ND	ND	ND	ND	ND	ND	ND	ND	ND	ND	ND	ND	ND	ND	ND	ND	ND	ND	ND	ND	ND	ND	ND	ND	ND	4.3	ND	ND	ND	ND	ND	ND	ND	ND
	2	ND	ND	ND	ND	ND	ND	ND	ND	ND	ND	ND	ND	ND	ND	ND	ND	ND	ND	ND	ND	ND	ND	ND	ND	ND	ND	ND	ND	ND	ND	ND	ND	ND	ND	ND	ND	ND	ND	ND	ND	ND	ND	ND	ND	ND	ND	ND	ND
	3		ND	ND	ND	ND	ND	ND	ND	ND	ND	ND	ND	ND	ND	ND	ND	ND	ND	ND		ND	ND	ND	ND	ND	ND	ND	ND	ND	ND	ND	ND	ND	ND	ND	ND	ND	ND	ND	ND	ND	ND	ND	ND	ND			ND
	4		ND	ND	ND		ND	ND	ND	ND	ND	ND	ND	ND	ND	ND	ND	ND	ND	ND	ND	ND	ND	ND	ND	ND	ND	ND	ND	ND	ND	ND	ND	ND	ND	ND	ND	ND	ND	ND	ND	ND	ND	ND	ND	ND			ND
	5		ND	ND	ND		ND	ND	ND	ND	ND	ND	ND	ND	ND	ND	ND	ND	ND	ND	ND	ND	ND	ND	ND	ND	ND	ND	ND	ND	ND	ND	ND	ND	ND	ND	ND		ND	ND	ND	ND	ND	ND	ND	ND			ND
	6		ND	ND	ND		ND	ND		ND	ND	2.7	ND	ND	ND	ND	ND	ND	ND	ND	ND		ND	ND	ND	ND	ND	ND	ND	ND	ND	ND		ND	ND	ND	ND			ND	ND	ND	ND	ND	ND	ND			ND
	7		ND	ND	ND		ND			ND	ND	ND		ND	ND	ND	ND	ND	ND	ND	ND		ND	ND	ND	ND	ND	ND	ND	ND	ND	ND		ND	ND	ND	ND			ND	ND	ND	ND	ND	ND	ND			ND
	8		ND	ND	ND		ND			ND	ND	3.18		ND	ND	ND	ND	ND		ND			ND	ND	ND	ND	ND	ND	ND	ND	ND	ND		ND		ND	ND			ND		ND	ND	ND	ND	ND			ND
	9		ND	ND	ND					ND	ND					ND	ND	ND					ND	ND			ND	ND	ND	ND	ND	ND		ND		ND	ND					ND	ND		ND				ND
	10		ND	ND	ND					ND						ND	ND	ND			ND						ND	ND	ND	ND		ND				ND							ND						ND
	11		ND	ND													ND													ND						ND													ND
	12		ND	ND													ND													ND						ND													ND
	13		ND	ND													ND																			ND													ND
	14		ND	ND																																ND													ND
	15		ND	ND																																ND													ND
	16			ND																																ND													ND
	17			ND																																ND
	18																																			ND
Site-by-site Cumulative** Concentrations
Site Number:	1	1330	0	6890	0	32600	1080	68.7	78.1	0	287	4150	0	6.07	0	49.5	999	38.1	0	1380	20200	33400	0	1190	7.78	26.2	1970	395	637	2620	270	6690	203	852	4800	0	3370	7550	14400	1910	48000	1120	1010	34.3	274	807	131	243	14500
	2	610	76.2	52200	0	2330	11400	887	58.4	0	264	4120	0	6590	331	0	378	43.5	1360	915	25300	74200	0	7850	7.78	580	1960	336	534	4670	232	6340	265	67500	82900	0	82	8150	21500	1580	26300	0	4300	74.3	1350	3430	2080	330	12200
	3		0	72400	0	3100	11800	1020	10900	0	229	63.7	7.08	3.75	274	348	468	30.7	1760	47300		7490	0	3370	54.3	0	2210	149	6440	1940	243	7410	284	49800	92900	27400	845	8670	30500	2200	1250	62.2	5490	53.4	6560	4490			24400
	4		0	21700	0		21500	1490	15900	0	556	1150	97.8		5.87	960	1670	31.6	554	30800	5640	70900	0	399	1040	0	2370	450	421	2730	178	8160	162	30400	83600	34800	0	8940	5660	2430	65.7	294	6230	542	9290	5700			17200
	5		25.3	52400	0		50400	46.9	545	4.41	998	81900	523	814	0	169	0	0	10100	82500	39300	70400	848	7230	315	1790	2370	1850	14100	2300	229	17500	293	43900	56700	61500	0		837	2010	317	475	6730	7900	6190	5620			14800
	6		0	34200	0		68000	53.6		0	1370	46000	378		4	6620	969	0	589	27500	10900		0	367	740	3600	2360	860	44900	4620	247	22500		189000	424	34700	82.7			4920	5010	755	5280	451	4140	4720			17200
	7		0	12100	106		53900			0	18700	34500		43600	0	83.7	750	0	1770	55200	9630		227	9320	1130	710	3260	51.3	730	4730	154	18000		173000	5550	34200	0			5530	9130	671	5510	897	4910	4870			18600
	8		68.4	5790	0		4020			35.9	10600	183000		0	0	0	462	0		38700			0	11200	542	48.1	3440	194	529	9420	92.4	18700		47800		17600	1060			1530		1720	6290	1740	4470	5560			17500
	9		10.7	9100	0					106	2280					887	17000	0					0	246			5090	120	434	13800	149	33500		34800		10100	7380					347	22.9		15600				4300
	10		134	14300	0					44.9						3390	48100	0			20600						4850	70.2	690	44600		3230				884							278						58600
	11		71.1	17200													251													13300						0													41300
	12		0	24500													387													14000						483													14000
	13		24.9	16500													29400																			0													2360
	14		61.1	18900																																2940													27000
	15		25.3	24500																																511													27000
	16			6510																																436													6890
	17			6350																																0
	18																																			771
																											Asia Average:	8975.03
		* Calculated as the average cumulative concentration calculated at each study site (i.e., the concentrations of each quantified API were totaled at each respective study site and this cumulative total concentration is the average of those values).
		** Calculated as the total of all the quantified APIs at respective sampling sites.
©The copyright of these data is held by the University of York (York, United Kingdom). Reuse of these data is for research and teaching purposes only and not for commercial purposes. Any other reuse, including public dissemination by any entity other than the copyright holder, must have prior permission from the copyright holder.
[truncated: 90 more columns]
