# Supplementary material for: Pharmaceutical pollution of the world’s rivers
Source: Proc Natl Acad Sci U S A. 2022 Feb 14;119(8):e2113947119. doi: 10.1073/pnas.2113947119 (PMC8872717; doi:10.1073/pnas.2113947119)
Supplement: Supplementary File [file pnas.2113947119.sd05.xlsx]

## Sheet: Sheet1
Dataset S5. Detection frequencies (%) for contaminants detected across all monitoring campaigns
API	Antarctica (%)	Africa	(%)																										Asia	(%)
Campaign:	King George Island	The Gambia	Nigeria_Lagos	Sierra Leone	Ghana_Accra	Kenya_ Nairobi	Morocco	South Africa_ Pretoria	Uganda_ Mbarara	Tanzania_ Dar es Salaam	Tunisia_ Tunis	Tanzania_ Arusha	Angola_ Luanda	Benin_ Cotonou	Burkina Faso_ Ouagadougou	Congo_ Republic of_ Brazzaville	Zimbabwe_ Harare	Cameroon_ Yaoundé	Congo_DRC_Bukavu	Congo_DRC_Kinshasa	Ethiopia_ Addis Ababa	Ivory Coast	Mali_ Bamako	Rwanda_ Kigali	South Sudan_ Juba	Lesotho_ Maseru	Liberia_ Monrovia	Africa (continental mean)	Bangladesh_ Barisal	Iraq_ Baghdad	Laos_ Luang Prabang	Malaysia_ Kajang	Iran_ Rudbar	Pakistan_ Lahore	India_ Delhi	India_ Hyderabad	Hong Kong_Lam Tsuen	Hong Kong_Kai Tak River	China_ Panyu	China_Guangzhou	Israel_ Alexander River	Kazakhstan_ Astana	Sri Lanka_ Colombo	Thailand_ Bangkok	Turkey_ Saray	South Korea_ Seoul	Japan_ Magome	Japan_ Kyoto	Palestine_ West Bank
n=	2	15	17	10	3	8	6	5	10	9	8	6	8	8	10	13	10	7	8	7	5	9	9	8	8	10	10	227	10	12	9	10	5	9	7	18	9	4	5	8	7	9	10	8	9	8	2	2	16
Number of Compounds Detected:	4	5	26	2	19	25	10	19	3	11	29	7	19	3	9	17	1	11	15	15	19	4	15	7	10	12	8	41	13	28	4	21	5	31	22	16	18	34	15	10	25	9	23	14	22	23	4	2	23
Mean Detection Frequency (%)	5.7377	1.63934	23.6258	0.327869	19.6721	25	5.46448	13.4426	1.14754	11.1111	23.3607	4.64481	6.96721	1.22951	5.40984	11.4754	0.655738	11.4754	18.0328	19.4379	24.2623	0.910747	14.7541	6.7623	5.32787	14.2623	6.22951	10.6396	30.3279	5.10018	28.1967	5.2459	41.1658	27.1663	10.0182	6.92168	54.918	15.4098	14.1393	19.2037	5.28233	23.1148	11.0656	24.9545	31.5574	4.91803	3.27869	28.5861	14.3443
Median Detection Frequency (%)	0	0	0	0	0	0	0	0	0	0	0	0	0	0	0	0	0	0	0	0	0	0	0	0	0	0	0	2.40385	0	0	0	0	11.1111	0	0	0	100	0	0	0	0	0	0	0	0	0	0	0	0
Amitriptyline	0	0	23.5294	0	0	12.5	0	0	0	0	25	0	0	0	0	0	0	0	0	0	0	0	0	0	0	0	0	2.34729	0	0	30	0	100	0	0	0	100	0	0	14.2857	0	0	0	0	0	0	0	0	0
Artemisinin	0	0	47.0588	0	0	0	0	0	0	0	0	0	0	0	0	0	0	0	0	0	0	0	0	0	0	0	0	1.80995	0	0	0	0	0	0	0	0	0	0	0	0	0	0	0	0	0	0	0	0	0
Atenolol	0	0	88.2353	0	100	75	0	60	0	22.2222	87.5	0	25	0	10	15.3846	0	0	50	0	100	0	66.6667	0	0	60	0	29.2311	66.6667	0	90	0	100	71.4286	38.8889	22.2222	100	0	0	42.8571	0	70	62.5	22.2222	87.5	0	0	93.75	25
Caffeine	100	0	94.1176	0	100	0	16.6667	40	0	0	62.5	0	25	0	60	69.2308	40	85.7143	100	100	100	11.1111	100	62.5	12.5	60	0	43.8208	0	100	0	0	100	100	55.5556	33.3333	100	100	100	0	77.7778	0	50	100	100	100	100	93.75	100
Carbamazepine	0	0	82.3529	0	100	100	83.3333	60	0	100	100	50	25	0	30	53.8462	0	85.7143	62.5	100	100	0	55.5556	0	37.5	100	20	51.7616	100	0	90	80	100	85.7143	0	44.4444	100	60	100	100	66.6667	100	62.5	100	100	0	0	100	100
Cetirizine	0	0	17.6471	0	100	100	33.3333	60	0	44.4444	50	33.3333	0	0	0	15.3846	0	0	0	0	0	0	0	0	0	0	0	17.467	50	0	100	0	100	85.7143	44.4444	11.1111	100	0	0	42.8571	0	90	62.5	77.7778	100	0	0	100	0
Cimetidine	0	0	100	0	0	87.5	0	20	0	33.3333	25	0	25	0	10	15.3846	0	71.4286	75	57.1429	100	0	77.7778	37.5	12.5	60	10	31.4449	41.6667	0	90	0	88.8889	0	0	22.2222	100	80	87.5	0	0	80	50	0	100	0	0	0	0
Ciprofloxacin	0	0	47.0588	0	33.3333	87.5	0	0	0	11.1111	0	0	12.5	0	0	0	0	0	0	14.2857	80	0	0	0	0	0	0	10.9919	100	66.6667	100	0	44.4444	0	33.3333	0	100	0	0	28.5714	0	0	0	0	0	0	0	25	25
Citalopram	0	20	0	0	0	0	0	20	0	0	0	0	25	0	0	0	0	0	0	0	0	0	0	0	0	0	0	2.5	0	0	0	0	11.1111	0	0	11.1111	100	0	0	0	0	50	0	33.3333	62.5	0	0	50	0
Clarithromycin	0	0	11.7647	0	0	75	0	0	0	0	50	0	0	0	0	0	0	0	0	0	20	0	0	0	0	0	0	6.02941	41.6667	0	40	0	88.8889	0	0	11.1111	100	0	0	42.8571	0	10	0	0	62.5	0	0	0	50
Clotrimazole	0	26.6667	0	0	0	0	0	0	0	0	0	0	0	0	0	0	0	0	0	0	0	0	0	0	0	0	0	1.02564	0	0	0	0	0	0	0	0	0	0	0	0	0	0	0	0	0	0	0	0	0
Cloxacillin	0	0	0	0	0	0	0	0	0	0	0	0	0	0	0	0	0	0	0	0	0	0	0	0	0	0	0	0	0	0	0	0	0	0	0	0	0	0	0	0	0	0	0	0	0	0	0	0	0
Codeine	0	0	47.0588	0	33.3333	50	0	40	0	0	50	0	0	0	0	15.3846	0	0	0	0	0	0	44.4444	0	0	0	0	10.7777	50	0	0	0	88.8889	71.4286	0	0	100	0	0	0	0	30	0	0	0	0	0	0	0
Cotinine	100	0	94.1176	10	66.6667	0	16.6667	60	0	0	100	0	25	0	50	38.4615	0	85.7143	100	100	100	0	77.7778	100	62.5	100	30	46.804	0	0	0	20	100	85.7143	33.3333	0	100	80	100	42.8571	11.1111	10	50	88.8889	87.5	0	0	100	100
Desvenlafaxine	0	0	0	0	0	0	0	20	0	0	50	0	0	0	0	0	0	0	0	0	0	0	0	0	0	0	0	2.69231	0	0	0	0	33.3333	57.1429	0	33.3333	100	40	0	42.8571	0	60	0	77.7778	87.5	0	0	100	0
Diazepam	0	0	52.9412	0	33.3333	12.5	0	0	0	0	0	0	0	0	0	0	0	0	0	57.1429	0	0	0	0	0	0	0	5.99682	0	0	0	0	55.5556	0	33.3333	0	0	0	0	0	0	0	12.5	0	0	0	0	0	0
Diltiazem	0	0	0	0	0	0	0	0	0	0	50	0	12.5	0	0	0	0	0	0	0	0	0	0	0	0	0	0	2.40385	0	0	0	0	22.2222	0	27.7778	22.2222	100	0	0	42.8571	0	70	0	33.3333	87.5	0	0	0	0
Diphenhydramine	0	0	0	0	0	0	0	0	0	0	0	0	0	0	0	0	0	0	0	0	0	0	0	0	0	0	0	0	0	0	0	0	0	0	0	0	0	0	0	0	0	0	0	0	0	0	0	0	0
Enrofloxacin	0	0	0	0	0	0	0	0	0	0	0	0	0	0	0	0	0	0	0	0	0	0	0	0	0	0	0	0	0	0	40	0	77.7778	0	0	0	0	0	0	0	0	0	0	0	0	0	0	43.75	0
Erythromycin	0	0	5.88235	0	33.3333	50	0	0	0	0	25	33.3333	0	0	0	15.3846	0	0	75	0	0	0	0	0	0	0	0	9.15129	33.3333	0	0	0	88.8889	71.4286	0	0	100	60	0	0	0	0	0	0	0	0	0	0	0
Fexofenadine	0	0	23.5294	0	33.3333	50	16.6667	40	0	0	50	0	0	0	0	0	0	0	0	0	40	0	0	0	12.5	20	0	11.0011	100	0	100	0	88.8889	85.7143	44.4444	22.2222	100	0	0	85.7143	0	80	62.5	11.1111	87.5	0	0	100	25
Fluconazole	0	0	0	0	0	100	0	0	0	100	0	0	0	0	0	0	0	0	0	0	0	0	0	0	0	0	0	7.69231	100	0	100	0	0	0	0	0	0	0	0	0	0	0	0	0	0	0	0	0	0
Fluoxetine	0	0	0	0	0	0	0	0	0	0	0	0	0	0	0	0	0	0	0	0	0	0	0	0	0	0	0	0	0	0	0	0	0	0	0	0	0	0	0	0	0	0	0	0	0	0	0	0	0
Gabapentin	0	0	0	0	66.6667	62.5	33.3333	20	0	0	25	16.6667	25	0	0	0	0	0	0	0	60	0	0	0	0	0	0	11.891	100	0	90	0	100	57.1429	27.7778	22.2222	100	0	0	57.1429	11.1111	90	87.5	77.7778	100	0	0	93.75	25
Hydrocodone	0	0	0	0	0	0	0	20	0	0	0	0	0	0	0	0	0	0	0	0	0	0	0	0	0	0	0	0.769231	0	0	0	0	0	0	0	0	100	0	0	0	0	70	0	0	50	0	0	0	0
Itraconazole	0	0	0	0	0	0	0	0	0	0	0	0	0	0	0	0	0	0	0	0	0	0	0	0	0	0	0	0	8.33333	0	0	0	0	0	0	0	0	0	0	0	0	0	0	0	0	0	0	0	0
Ketoconazole	0	0	0	0	0	0	0	0	0	0	0	0	0	0	0	0	0	0	0	0	0	0	0	0	0	0	0	0	33.3333	0	0	0	0	0	0	0	0	0	0	0	0	0	0	0	0	0	0	0	0
Ketotifen	0	0	0	0	0	0	0	0	0	0	0	0	0	0	0	0	0	0	0	0	0	0	0	0	0	0	0	0	0	0	0	0	0	0	0	0	0	0	0	0	0	0	0	0	0	0	0	0	0
Lidocaine	0	0	23.5294	0	100	62.5	16.6667	20	0	0	75	0	25	0	0	23.0769	0	14.2857	75	100	80	11.1111	55.5556	0	12.5	0	0	26.701	100	0	90	0	88.8889	85.7143	33.3333	22.2222	100	60	0	71.4286	0	80	0	88.8889	100	0	0	100	0
Lincomycin	0	0	41.1765	0	0	0	0	0	0	0	0	0	0	0	0	46.1538	0	0	0	100	0	0	55.5556	0	0	0	0	9.34176	0	0	0	0	100	0	0	0	0	0	100	0	0	80	0	55.5556	0	0	0	50	0
Loratadine	0	0	0	0	0	0	0	0	0	0	0	0	0	0	0	0	0	0	0	0	0	0	0	0	0	0	0	0	0	0	0	0	0	0	0	0	100	0	0	0	0	0	0	0	0	0	0	93.75	0
Metformin	0	0	100	0	66.6667	87.5	66.6667	40	0	0	87.5	33.3333	25	12.5	40	61.5385	0	71.4286	62.5	100	100	0	66.6667	50	37.5	100	40	48.0308	100	0	100	100	100	85.7143	50	44.4444	100	100	100	57.1429	22.2222	100	100	88.8889	100	100	100	87.5	100
Metronidazole	0	0	17.6471	0	33.3333	87.5	0	0	0	100	25	0	12.5	0	10	7.69231	0	0	75	0	20	0	0	0	0	0	0	14.9489	50	0	0	0	88.8889	0	0	0	100	20	0	14.2857	0	0	0	0	0	0	0	0	25
Miconazole	0	0	0	0	0	0	0	0	0	0	0	0	0	0	0	0	0	0	0	0	0	0	0	0	0	0	0	0	0	0	0	0	0	0	0	0	0	0	0	0	0	0	0	0	0	0	0	0	0
Naproxen	0	33.3333	52.9412	0	33.3333	25	0	0	20	0	50	0	0	0	0	0	0	0	0	0	0	0	0	0	0	0	0	8.25415	66.6667	0	90	0	88.8889	71.4286	0	0	100	0	0	42.8571	0	0	0	88.8889	87.5	0	0	37.5	0
Nevirapine	0	0	94.1176	0	0	0	0	20	0	0	0	50	12.5	0	0	30.7692	0	0	62.5	0	100	0	0	0	0	100	0	18.0726	0	0	0	0	0	0	44.4444	0	0	0	0	0	0	0	0	0	50	0	0	0	0
Nicotine	100	0	64.7059	10	66.6667	25	0	100	0	100	100	0	25	0	0	23.0769	0	14.2857	75	100	100	11.1111	55.5556	0	0	30	20	35.4001	100	88.8889	100	100	100	100	33.3333	22.2222	100	100	100	100	55.5556	0	12.5	88.8889	0	50	0	93.75	100
Norethisterone	0	0	0	0	0	0	0	0	0	0	0	0	0	0	0	0	0	0	0	0	0	0	0	0	0	0	0	0	0	0	0	0	0	0	0	0	0	0	0	0	0	0	0	0	0	0	0	0	0
Norfluoxetine	0	0	0	0	0	0	0	0	0	0	0	0	0	0	0	0	0	0	0	0	0	0	0	0	0	0	0	0	0	0	0	0	0	0	0	0	0	0	0	0	0	0	0	0	0	0	0	0	0
Oseltamivir	0	0	0	0	0	0	0	0	0	0	0	0	0	0	0	0	0	0	0	0	0	0	0	0	0	0	0	0	33.3333	0	0	0	0	0	0	0	0	0	0	0	0	0	0	0	0	0	0	0	0
Oxazepam	0	0	0	0	0	0	0	0	0	0	0	0	0	0	0	0	0	0	0	0	0	0	0	0	0	0	0	0	0	0	0	0	0	0	0	0	0	0	0	0	0	0	0	0	0	0	0	0	0
Oxytetracycline	0	0	0	0	0	0	0	0	0	0	0	0	0	0	0	0	0	0	0	0	0	0	0	0	0	0	0	0	0	0	0	0	0	0	0	0	0	0	0	0	0	0	0	0	0	0	0	0	0
Paracetamol	50	6.66667	94.1176	0	33.3333	0	0	60	10	33.3333	50	0	25	25	0	92.3077	0	71.4286	75	85.7143	100	22.2222	44.4444	37.5	50	40	70	39.4642	100	0	90	20	100	85.7143	0	33.3333	50	60	0	14.2857	55.5556	30	37.5	88.8889	0	50	0	62.5	100
Pregabalin	0	0	0	0	0	0	0	0	0	0	25	0	0	0	0	0	0	0	0	0	0	0	0	0	0	0	0	0.961538	0	0	0	0	88.8889	57.1429	0	0	0	0	0	28.5714	0	0	0	88.8889	62.5	0	0	0	0
Propranolol	0	0	0	0	0	12.5	0	0	0	0	37.5	0	0	0	0	0	0	0	0	0	0	0	0	0	0	0	0	1.92308	0	0	0	0	22.2222	57.1429	0	0	100	0	0	42.8571	0	40	0	0	0	0	0	6.25	0
Raloxifene	0	0	0	0	0	0	0	0	0	0	0	0	0	0	0	0	0	0	0	0	0	0	0	0	0	0	0	0	0	0	0	0	0	0	0	0	0	0	0	0	0	0	0	0	0	0	0	0	0
Ranitidine	0	0	0	0	0	37.5	0	0	0	0	0	0	12.5	0	0	0	0	0	0	42.8571	40	0	0	0	0	0	0	5.10989	50	0	60	0	0	71.4286	0	0	100	40	0	42.8571	0	50	0	0	62.5	0	0	43.75	0
Salbutamol	0	0	0	0	0	62.5	0	0	0	0	12.5	0	0	0	0	0	0	0	0	0	0	0	0	0	0	0	0	2.88462	25	0	0	0	66.6667	57.1429	0	0	100	0	0	0	0	0	0	0	0	0	0	0	0
Sertraline	0	0	0	0	0	0	0	0	0	0	0	0	0	0	0	0	0	0	0	0	0	0	0	0	0	0	0	0	0	0	0	0	0	0	0	0	0	0	0	0	0	0	0	0	0	0	0	0	0
Sitagliptin	0	0	11.7647	0	0	50	0	0	0	0	50	0	37.5	0	0	0	0	0	0	28.5714	40	0	11.1111	0	0	0	0	8.80566	41.6667	0	90	0	88.8889	57.1429	38.8889	22.2222	100	20	37.5	85.7143	0	50	12.5	77.7778	75	0	0	93.75	100
Sulfadiazine	0	0	0	0	0	0	0	0	0	0	0	0	0	0	0	0	0	0	0	0	0	0	0	0	0	0	0	0	0	0	0	0	0	0	0	0	0	0	0	0	0	0	0	0	0	0	0	0	0
Sulfamethoxazole	0	0	100	0	100	100	33.3333	60	0	100	12.5	66.6667	25	37.5	60	92.3077	0	85.7143	75	100	100	0	100	75	50	100	100	60.5008	100	0	90	0	88.8889	85.7143	38.8889	0	100	60	37.5	42.8571	11.1111	70	0	66.6667	87.5	0	0	87.5	0
Temazepam	0	13.3333	0	0	0	0	0	0	0	0	0	0	0	0	0	0	0	0	0	0	0	0	0	0	0	0	0	0.512821	16.6667	0	0	0	0	0	0	0	0	0	0	0	0	0	0	0	0	0	0	0	0
Tetracycline	0	0	0	0	0	0	0	0	0	0	0	0	0	0	0	0	0	0	0	0	0	0	0	0	0	0	0	0	0	0	50	0	0	0	0	0	0	0	0	0	0	0	0	0	0	0	0	0	0
Thiabendazole	0	0	0	0	0	0	0	0	0	0	0	0	0	0	0	0	0	0	0	0	0	0	0	0	0	0	0	0	91.6667	0	0	0	0	0	0	0	100	0	0	0	0	0	0	0	0	0	0	0	0
Tramadol	0	0	0	0	0	12.5	0	0	0	0	25	0	0	0	0	0	0	28.5714	37.5	0	0	0	11.1111	0	0	0	0	4.41087	50	0	0	0	0	0	0	0	100	0	0	0	0	0	12.5	44.4444	100	0	0	0	0
Triamterene	0	0	0	0	0	0	0	0	0	0	0	0	0	0	0	0	0	0	0	0	0	0	0	0	37.5	0	0	1.44231	0	0	0	0	0	0	0	0	100	0	0	0	0	0	0	0	0	0	0	0	0
Trimethoprim	0	0	100	0	66.6667	100	16.6667	60	40	33.3333	50	0	25	0	60	84.6154	0	85.7143	100	100	100	0	77.7778	50	0	100	90	51.5298	100	55.5556	90	0	100	71.4286	33.3333	11.1111	100	60	100	57.1429	11.1111	80	0	66.6667	87.5	0	0	87.5	0
Tylosin	0	0	0	0	0	0	0	0	0	0	0	0	0	0	0	0	0	0	0	0	0	0	0	0	0	0	0	0	0	0	0	0	0	0	0	0	0	0	0	14.2857	0	0	0	0	0	0	0	0	0
Venlafaxine	0	0	5.88235	0	0	0	0	0	0	0	50	0	0	0	0	0	0	0	0	0	0	0	0	0	0	0	0	2.14932	0	0	0	0	0	0	0	11.1111	100	0	0	0	0	20	0	55.5556	0	0	0	0	0
Verapamil	0	0	0	0	0	0	0	0	0	0	25	0	0	0	0	0	0	0	0	0	0	0	0	0	0	0	0	0.961538	0	0	0	0	0	0	0	0	0	0	0	14.2857	0	0	0	0	0	0	0	0	0
©The copyright of these data is held by the University of York (York, United Kingdom). Reuse of these data is for research and teaching purposes only and not for commercial purposes. Any other reuse, including public dissemination by any entity other than the copyright holder, must have prior permission from the copyright holder.
[truncated: 95 more columns]
