# Supplementary material for: Pharmaceutical pollution of the world’s rivers
Source: Proc Natl Acad Sci U S A. 2022 Feb 14;119(8):e2113947119. doi: 10.1073/pnas.2113947119 (PMC8872717; doi:10.1073/pnas.2113947119)
Supplement: Supplementary File [file pnas.2113947119.sd07.xlsx]

## Sheet: Sheet1
Dataset S7. Concentrations of key therapeutic classes of pharmaceutical contaminants observed across respective sampling campaigns
			Concentrations (ng/L) of contaminants by therapeutic class*
Continent	Sampling Campaign	Sample Size	Analgesics	Antibiotics	Anticonvulsants	Antidepressants	Antihyperglycaemics	Antihistamines	β-blockers	Non-pharmaceutical stimulants/lifestyle chemicals	Other**
		n=	ng/L	ng/L	ng/L	ng/L	ng/L	ng/L	ng/L	ng/L	ng/L
Africa	Angola_ Luanda	8	11300	5580	870	4.91	5440	0	128	2870	1040
	Benin_ Cotonou	8	194	8.62	0	0	201	0	0	0	0
	Burkina Faso_ Ouagadougou	10	0	684	8.7	0	246	0	27.3	1460	146
	Cameroon_ Yaoundé	7	1490	514	40.4	0	191	0	0	1550	448
	Congo_ Republic of_ Brazzaville	13	5480	3800	19.2	0	486	28.3	22	2580	381
	Congo_DRC_Bukavu	8	21000	15600	73.3	0	5760	0	37.6	3490	1200
	Congo_DRC_Kinshasa	7	9440	4520	64.8	0	1660	0	0	4230	970
	Ethiopia_ Addis Ababa	5	5290	2040	640	0	6970	24.3	125	36500	763
	Gambia (The)_ Gambie River	15	15.3	0	0	0	0	0	0	0	0
	Ghana_Accra	3	872	14800	219	0	2570	176	69.6	2430	473
	Ivory Coast_ Abidjan	9	155	0	0	0	0	0	0	779	0
	Kenya_ Nairobi	8	111	10100	669	102	7700	19600	1050	21.3	985
	Lesotho_ Maseru	10	181	728	40	0	1730	12.9	45.7	392	199
	Liberia_ Monrovia	10	407	99	2.39	0	78.4	0	0	134	33.3
	Mali_ Bamako	9	425	650	15.7	0	583	0	27.8	3380	390
	Morocco_Tangier region	6	4.76	72.8	112	0	744	27.1	0	43.8	44.9
	Nigeria_Lagos	17	16400	2000	102	20.2	2090	41	70.6	3280	1600
	Rwanda_ Kigali	8	79.9	117	0	0	50.4	0	0	513	22.9
	Sierra Leone_ Bo	10	0	0	0	0	0	0	0	77.8	28.1
	South Africa_ Pretoria	5	1520	1020	427	157	3120	215	256	5020	534
	South Sudan_ Juba	8	354	556	30.1	0	129	12.9	0	1970	198
	Tanzania_ Arusha	6	0	97.1	27.3	0	91.8	24.4	0	0	119
	Tanzania_ Dar es Salaam	9	8470	795	13.5	0	0	65.4	9.63	165	243
	Tunisia_ Tunis	9	32700	1100	1970	247	16800	424	460	11100	1770
	Uganda_ Mbarara	10	91.5	4.11	0	0	0	0	0	0	0
	Zimbabwe_ Harare	10	0	0	0	0	0	0	0	36	0
Antarctica	Antarctica_King George Island	2	47.39	0	0	0	0	0	0	928	0
Asia	Armenia_ Yerevan	6	2240	389	1030	27.2	7730	68.3	109	24000	756
	Bangladesh_ Barisal	10	471	7410	15.4	6.54	950	68	21.5	23.1	1090
	Bhutan_ Paro	6	0	0	0	0	0	0	0	226	0
	Bhutan_ Thimphu	4	60.4	0	0	0	40.6	0	0	110	0
	Brunei_ Brunei River	7	84.7	0	0	0	0	0	13.2	546	0
	China_ Panyu	5	1480	622	8.77	58.1	1350	0	0	10200	2010
	China_Guangzhou	8	0	84	8.53	0	1890	0	0	637	185
	Georgia, Tbilisi	4	191	1780	257	0	1680	13.9	15.6	5020	134
	Hong Kong_Lam Tsuen River	9	895	48.5	152	70	1300	246	46.5	1450	18.8
	Hong Kong_Kai Tak River	4	278	827	1260	415	2180	648	162	603	1600
	India- Delhi	7	3060	747	2000	66.1	21000	1140	606	20400	3200
	India_ Hyderabad	18	78.3	515	1060	0	12300	2920	712	6580	2290
	Indonesia_ Citarum	10	950	14.5	214	0	1300	33.5	0	5800	390
	Iran_ Rudbar	5	5	0	2.05	0	177	0	0	53.2	14.3
	Iraq_ Baghdad	12	2360	334	152	0	1860	4880	39.6	216	272
	Israel_ Alexander River	7	16500	2140	4700	45.1	300	1030	1810	1750	4890
	Japan_ Kyoto	2	0	0	0	0	191	0	0	95.1	0
	Japan_ Magome	2	28.6	0	0	0	111	0	0	981	0
	Kazakhstan_ Astana	9	72.9	66	64	0	535	0	0	575	43.6
	Laos_ Luang Prabang	9	0	67.1	0	0	0	0	0	156	0
	Malaysia_ Kajang	10	277	543	168	2.31	3250	9830	100	247	80.2
	Pakistan_ Lahore	9	30600	3430	1010	46.7	17000	548	656	16200	2030
	Palestine_ West Bank	16	3660	1040	2390	90.3	5790	675	188	8520	1000
	Philippines_ Manila	10	896	99.2	7.1	0	1100	37.4	67.9	4290	412
	South Korea_ Seoul	8	125	135	1100	28	2470	195	36.2	156	353
	Sri Lanka_ Colombo	10	180	122	833	52.8	2840	288	71.4	0	298
	Taiwan_ Taoyuan	10	15.9	50.6	9.74	28.1	590	59	20.8	562	142
	Thailand_ Bangkok	8	1620	0	153	0	494	74.3	49.1	499	99.4
	Turkey_ Saray	9	1160	84.8	1210	173	1690	85.8	8.4	1870	330
Europe	Albania_ Tirana	9	0	32.8	0	6.78	0	0	0	45.2	231
	Austria_ Vienna	7	1120	1440	3010	702	688	334	358	478	1130
	Belgium_ Antwerp	11	317	243	823	456	435	346	219	0	1270
	Belgium_ Brussels	9	304	376	3550	732	2550	2410	193	371	1220
	Bulgaria_ Sofia	8	459	178	303	28.7	7970	56.6	14.1	3490	315
	Croatia_ Zagreb	5	0	0	44.6	12.3	704	73.3	0	211	29.7
	Cyprus_ Kakopetria	3	0	152	0	1.81	0	0	0	18.1	0
	Czech Republic_ Prague	7	23.3	86.4	242	53.9	1010	37.1	6.64	24.6	14.3
	Denmark_ Odense	2	38.8	14.7	417	200	433	562	17.4	202	78.5
	Estonia_ Tallinn	5	0	0	7.05	0	25.2	0	0	162	0
	Finland_ Helsinki	10	4.65	191	389	124	440	35.3	0	0	57.8
	France_ Beaujeu	10	14	274	2.45	0	0	0	13.8	293	458
	France_ Paris	5	91.3	26.9	175	100	461	0	10.8	99.2	6.34
	Germany_ Tubingen	8	23.5	1490	965	1760	938	1640	1000	2530	5910
	Germany_Berlin	7	159	94.6	307	221	468	106	8.85	56.7	212
	Germany_Frankfurt	6	11	31.7	464	136	751	124	0	339	42.6
	Greece_ Oinofyta	6	191	0	40.9	19.5	364	8.89	0	211	11.3
	Hungary_ Budapest	8	158	37.5	561	4.86	764	90	10.7	313	80.3
	Iceland_ Reykjavik	7	0	0	0	0	0	0	0	0	0
	Iceland_ Skogafoss	10	0	0	0	0	0	0	0	0	0
	Ireland_ Suburban Dublin	9	0	0	410	81.1	0	110	0	0	93.6
	Italy_ Rome	8	91.6	3.62	61.3	9.97	500	10.3	14.8	0	0
	Latvia_ Riga	6	0	0	2.78	0	79	0	0	360	0
	Lithuania_ Vilnius	10	135	0	4.82	0	0	0	0	140	155
	Luxembourg_ City	7	2420	205	1630	300	4030	124	71.8	2130	802
	Netherlands_ Utrecht	9	559	50.8	940	251	907	201	71.7	285	971
	Northern Ireland_Belfast	7	1620	16.8	631	43.5	835	57.7	9.7	1780	187
	Norway_ Donna	2	0	0	0	1.92	0	40.7	0	6.86	290
	Poland_ Suwalki	5	115	269	222	260	0	472	0	0	82.6
	Portugal_ Lisbon	7	316	159	68.4	45.5	1690	60.7	8.84	442	29.4
	Portugal_ Madeira, Porto da Cruz	5	117	0	6.29	0	74	0	0	27.5	0
	Romania_ Bucharest	9	5.14	16.3	170	0	1070	0	0	1590	40
	Russia_ Moscow	5	72.4	0	11.2	0	179	0	0	808	65.2
	Serbia_ Belgrade	10	183	18.6	64.5	14	1270	10.8	0	1240	52.5
	Slovakia_ Bratislava	8	0	23.7	286	2.95	317	10.4	0	306	0
	Slovenia_ Ljubljana	9	154	3.08	2.58	0	0	0	0	60.1	17.7
	Spain_ Madrid	10	2070	597	8160	1570	5160	299	583	2950	2460
	Sweden_ Uppsala	8	6.34	4.66	110	66.5	144	37.4	12.1	138	14.5
	Switzerland_ Basel	10	0	4.31	132	39.4	649	13.7	11	227	0
	UK_ Leeds	10	127	53.7	593	137	1030	357	50.1	293	163
	UK_ London	9	160	296	537	954	586	367	32.8	2510	132
	UK_ York	11	8.16	4.43	289	26.8	939	24	141	0	45.6
	UK_Scotland_Glasgow	9	2350	557	2710	352	3640	487	269	900	2870
	Ukraine_ Kharkiv	10	292	60.7	348	15.6	420	162	57	0	155
	Wales_ River Dee	8	251	80.9	213	39.5	224	110	7.06	245	94.6
North America	Canada_ Calgary	10	708	9.25	110	87.7	59.8	52.2	0	5770	140
	Canada_ Toronto	6	402	39.6	397	41.1	586	35.4	30.1	1090	252
	Canada_Ottawa	6	0	5.81	0	0	0	0	0	215	0
	Costa Rica_ San Jose	6	1470	1640	2110	326	11100	406	537	10000	333
	Mexico_ Puerto Vallarta	3	507	179	552	32.9	664	11.9	0	321	35.7
	Panama_ Panama City	6	746	39.8	264	0	1480	23.4	41.1	1670	29.8
	USA_ Dallas	3	1180	307	1140	691	2090	3720	110	48.2	882
	USA_ Denver	18	572	234	567	688	1240	1400	96.6	544	1190
	USA_ Florida Eastern Intercoastal	7	0	4.64	0	0	26.9	0	0	0	0
	USA_ Hawaii_ Kauai	10	0	0	148	0	0	0	0	1070	0
	USA_ Honolulu	3	0	0	0	0	0	0	0	251	0
	USA_ Las Vegas	9	490	333	412	622	1870	696	111	0	724
	USA_ Miami	8	100	4.49	94.8	0	50.2	0	0	214	0
	USA_ Missouri_ St Louis	3	2.73	7.84	104	0	0	11.1	0	86.8	28.6
	USA_ New York City	4	124	65.5	235	3.26	984	55.4	13.1	1080	18.2
	USA_ Ormond Beach	9	0	0	1.88	0	23.8	0	0	222	0
	USA_North Liberty	7	214	470	472	1230	695	1510	129	0	557
Oceania	Australia_ Adelaide	5	72.5	0	0	0	26.3	0	0	478	0
	Australia_ Hobart	8	0	0	0	16	45.9	0	0	376	0
	Australia_ Melbourne	6	0	0	15.3	80.9	57.8	49.1	0	126	0
	Australia_ Sydney	7	73.6	0	73.6	31.1	0	37.8	0	135	298
	Cook Islands_ Rarotonga	5	0	80	0	0	0	0	0	0	0
	New Zealand_ North Island	4	70.8	7.17	0	0	168	0	0	0	17
South America	Antigua_ St John's	3	5390	43.2	1020	0	2700	59.4	132	5060	407
	Argentina_ Buenos Aires	10	4230	429	334	70.7	5930	154	156	5540	477
	Bolivia_ La Paz	10	65700	7400	2510	0	25400	243	206	6320	1080
	Brazil_ Manaus	7	48.8	0	0	0	23.6	0	0	311	13
	Brazil_ Natal	10	80.9	20.6	56.7	0	0	1970	15.3	0	78.7
	Brazil_ Americana	7	119	0	27.3	5.94	1160	13.3	70.1	1550	70.8
	Chile_ Maipo	5	0	74.3	0	0	0	0	0	0	0
	Chile_ Santiago	10	454	718	1720	99.3	4370	607	318	1430	801
	Colombia_ Cali	6	1420	25.1	5.51	0	870	0	0	872	0
	Ecuador_ Guayaquil	10	2390	417	482	19.2	2180	70	46	1400	57
	Peru_ Huancayo	5	1870	29.8	203	0	1560	23.4	59.2	3390	39.5
	Uruguay_ Montevideo	6	4920	741	654	121	7650	190	220	7960	373
	Venezuela_ Yanomami Village	3	0	0	0	0	0	0	0	0	0
Statistical Summary: One-way ANOVA, factor = World Bank income classification and dependant variable = mean API concentrations by therapeutic class
Source of Variation****		Sum of Squares	Degrees of freedom	Mean squares	F	p-value (significance)
Analgesics	Between Groups	1.18159e+09	3	3.93863e+08	8.48	<0.001
	Within Groups	5.99238e+09	131	4.64526e+07
	Total	7.17398e+09	134
Antibiotics	Between Groups	1.74547e+08	3	5.81823e+07	14.2	<0.001
	Within Groups	5.28399e+08	131	4.09611e+06
	Total	7.02946e+08	134
Antidepressants	Between Groups	815643	3	271881	3.83	0.011
	Within Groups	9.14959e+06	131	70927.1
	Total	9.96523e+06	134
Antihyperglycemics	Between Groups	3.66041e+08	3	1.22014e+08	9.99	<0.001
	Within Groups	1.57492e+09	131	1.22087e+07
	Total	1.94096e+09	134
Non-pharmaceutical stimulants/lifestyle	Between Groups	4.14667e+08	3	1.38222e+08	7.16	<0.001
	Within Groups	2.48915e+09	131	1.92957e+07
	Total	2.90382e+09	134
Post Hoc Statistical Summary: Tukeys Honestly Significant Difference test (significance set at a <0.05 level)
API Therapeutic Class/ (GNI-classification)	evaluated against classification:	Mean Difference	Standard Error	p-value (significance)
Analgesics (Lower-middle income)	Analgesics (Low Income)	7233.32	2409.68	0.0167978
	Analgesics (Upper-middle Income)	7738.45	1947.72	<0.001
	Analgesics (High Income)	7823.37	1606.46	<0.001
Antibiotics (Lower-middle income)	Antibiotics (Low Income)	2654.24	715.552	0.00173066
	Antibiotics (Upper-middle Income)	2915.7	578.374	<0.001
	Antibiotics (High Income)	3034.71	477.034	<0.001
Antidepressants (Lower-middle income)	Antidepressants (Low Income)	24.9729	94.1588	0.993439
	Antidepressants (Upper-middle Income)	-12.3083	76.1077	0.998487
	Antidepressants (High Income)	-156.203	62.7725	0.00649648
Antihyperglycemics (Lower-middle income)	Antihyperglycemics (Low Income)	5038.52	1235.35	<0.001
	Antihyperglycemics (Upper-middle Income)	2984.82	998.52	0.0174214
	Antihyperglycemics (High Income)	4257.3	823.565	<0.001
Non-pharmaceutical stimulants/lifestyle	Non-pharm. stimulants/lifestyle (Low Income)	4508.65	1553.05	0.0223012
(Lower-middle income)	Non-pharm. stimulants/lifestyle (Upper-middle Income)	2421.08	1255.32	0.221229
	Non-pharm. stimulants/lifestyle (High Income)	4572.85	1035.37	<0.001
* Calculated as the sum of the mean concentration of respective APIs of defined therapeutic class across the entire studied catchment.
** 'Other' = Antifungal, antimalarial, antiviral/-retroviral, benzodiazepine, calcium channel blocker, diuretic, histamine H2 receptor antagonist, opioid, oral contraceptive, selective estrogen receptor modulator and β2 adrenergic receptor agonist (anti-asthma).
*** Proportion is calculated as the cumulative concentration of each respective therapeutic class divided by the overall cumulative concentration of respective sampling campaigns to derive the proportion that therapeutic class comprises of the total.
**** Although all therapeutic classes were included in the statistical analysis, only those showing significant differences are included in the summary table here.
©The copyright of these data is held by the University of York (York, United Kingdom). Reuse of these data is for research and teaching purposes only and not for commercial purposes. Any other reuse, including public dissemination by any entity other than the copyright holder, must have prior permission from the copyright holder.
