# Supplementary material for: Pharmaceutical pollution of the world’s rivers
Source: Proc Natl Acad Sci U S A. 2022 Feb 14;119(8):e2113947119. doi: 10.1073/pnas.2113947119 (PMC8872717; doi:10.1073/pnas.2113947119)
Supplement: Supplementary File [file pnas.2113947119.sd09.xlsx]

## Sheet: Sheet1
Dataset S9. API concentrations and socioeconomic data used in DISTLM and dbRDA analysis
dbRDA - Distance-based redundancy analysis
DISTLM - Distance Based Linear Modelling												Factors of the BEST selection by DISTLM					Excluded factors in the final model of DISTLM
		Total pharmaceutical concentrations by therapeutic class (ng/L)									References (see below the dataset):	1	1	1	1	1	1	1	1	1	1	3	3	3	1	4	4	4	1	4	1	4	2	4	2	3	4	4	2	3	2	2
	Country	Analgesics	Antibiotics	Anticonvulsants	Antidepressants	Antihyperglycaemics	Antihistamines	β-blockers	Stimulants	Other		Population	Population below poverty line (%)	Death rate (person/1000 population)	Median Age	Unemployment rate	Physician density (number per 1000 population)	Dependency ratio	Age structure (% of above 65 years old)	Life expectancy (total)	Real GDP (purchasing power parity, billion)	Life expectancy at birth, total (years)	Population ages 65 and above (% of total population)	World Bank GNI* (USD)	Obesity (% of adult with BMI > 30.0)	General government expenditure on health as a percentage of total government expenditure	Disability-adjusted life years (DALYs) attributable to the environment	Prevalence of obesity among adults, BMI >= 30 (age-standardized estimate) (%)	School life expectancy (years of total population)	Prevalence of insufficient physical activity among adults aged 18+ years (age-standardized estimate) (%)	Hospital bed density (bed/1000 population)	Prevalence of smoking any tobacco product among persons aged >= 15 years	Produced municipal wastewater (km3/year or 109m3/year)	Total density per 100,000 population: Hospitals	Treated municipal wastewater (km3/year or 109 m3/year)	School enrolment, tertiary (% gross)	Safely managed sanitation services (%)	Pharmacists (per 10,000 population)	Number of municipal wastewater treatment facilities	Poverty headcount ratio at $5.50 a day (2011 PPP) (% of population)	Not treated municipal wastewater (km3/year or 109 m3/year)	Collected municipal wastewater (km3/year or 109 m3/year)
Included Countries	Albania	0	32.8	0	6.78	0	0	0	45.2	231		3057220	14.3	6.9	33.4	13.8	1.29	44	12.23	78.6	36.01	80.167	13.7447	1790	21.7	9.37	210054	21.7	16	No Data	2.9	56.1	0.054	1.36	0.0205	54.9613	39.86	No Data	7	No Data	No Data	No Data
	Angola	11300	5580	870	4.91	5440	0	128	2870	1040		30355880	36.6	9	15.9	6.6	0.14	97.6	2.32	60.6	193.6	63.666	2.21637	600	8.2	5	6230011	8.2	10	No Data	No Data	No Data	No Data	No Data	No Data	No Data	No Data	No Data	No Data	88.5	No Data	No Data
	Argentina	4230	429	334	70.7	5930	154	156	5540	477		44694198	25.7	7.5	31.9	8.4	3.91	56.5	11.79	77.5	922.1	79.863	11.1178	13810	28.3	6.92	1747127	28.3	17	41.58	5	41	2.458	No Data	0.29	No Data	No Data	No Data	25	12.3	2.168	1.596
	Armenia	2240	389	1030	27.2	7730	68.3	109	24000	756		3038217	32	9.5	35.6	18.9	2.8	44.4	11.7	75.1	28.34	78.354	11.2538	4320	20.2	7.04	227459	20.2	13	22.64	4.2	49.7	0.236	4.03	0.17	54.5705	48.22	No Data	No Data	42.5	0.274	No Data
	Australia	36.5	0	22.2	32	32.5	21.7	0	279	74.5		20534790	0.6	7.78	39.88	5.58	3.846	50.72	17.04	82.26	1086.6	84.74	16.3255	45158	27.22	17.102	570464	27.22	19.2	30.314	4.56	33.44	1.886	No Data	1.9838	103.584	79.862	No Data	832.4	1	0.256	1.8462
	Austria	1120	1440	3010	702	688	334	358	478	1130		8793370	3	9.7	44.2	5.5	5.23	49.2	19.44	81.7	441	84.1	19.0016	53190	20.1	16.27	323881	20.1	16	30.09	7.6	66	1.054	No Data	1.919	86.6883	96.75	No Data	1842	1	0.02	1.919
	Bangladesh	471	7410	15.4	6.54	950	68	21.5	23.1	1090		159453001	24.3	5.4	27.1	4.4	0.47	52.6	6.42	73.7	690.3	74.291	5.15839	3370	3.6	5.66	11346436	3.6	10	27.76	0.8	34.6	0.725	0.17	No Data	20.5651	No Data	No Data	No Data	No Data	No Data	No Data
	Belgium	311	310	2190	594	1490	1380	206	186	1250		11570762	15.1	9.7	41.5	7.1	3.01	54.2	18.78	81.2	529.2	83.9	18.7887	43705	22.1	15.1	431436	22.1	20	35.75	6.2	43.1	0.871	No Data	No Data	78.9012	97.1	12.44	1222	0.2	0.0439	0.1501
	Benin	194	8.62	0	0	201	0	0	0	0		11340504	36.2	7.7	18.4	1	0.15	86.1	2.89	61.2	25.39	63.003	3.2536	No Data	9.6	9.55	1633515	9.6	12	15.89	0.5	21	No Data	0.41	No Data	12.517	No Data	No Data	No Data	No Data	No Data	No Data
	Bhutan	30.2	0	0	0	20.3	0	0	168	0		766397	12	6.4	28.1	3.2	0.38	47.3	6.39	71.1	7.205	71.816	6.00301	2275	6.4	8.03	70261	6.4	13	22.98	1.7	No Data	0.0039	1.72	No Data	15.5545	No Data	0.57	No Data	No Data	No Data	No Data
	Bolivia	65700	7400	2510	0	25400	243	206	6320	1080		11306341	38.6	6.3	24.6	4	0.47	63.7	5.43	69.8	83.72	74.209	7.19195	3080	20.2	11.75	787586	20.2	No Data	No Data	1.1	41	0.157	1.07	0.0336	No Data	22.94	No Data	15	23.4	0.1022	No Data
	Brazil	100	10.3	42	2.97	580	992	42.7	775	74.8		208846892	4.2	6.7	32.4	12.8	1.85	43.8	8.61	74.3	3428	79.362	8.92284	8609.5	22.1	6.78	9968425	22.1	15	47.02	2.2	26.6	7468	No Data	4047	No Data	49.28	No Data	No Data	19.8	7.2	5466
	Bulgaria	459	178	303	28.7	7970	56.6	14.1	3490	315		7057504	23.4	14.5	43	6.2	4	51.7	19.54	71.5	153.5	78.6	21.0219	8610	25	10.95	533192	25	17.2	38.63	6.8	63.3	0.428	No Data	No Data	71.5215	64.41	No Data	90	6.9	No Data	No Data
	Cameroon	1490	514	40.4	0	191	0	0	1550	448		25640965	30	9.4	18.6	4.3	0.08	85.9	3.23	59.4	89.54	60.192	2.72888	3370	11.4	4.26	3891498	11.4	12	28.51	1.3	66.8	0.0662	0.79	No Data	14.2673	No Data	No Data	No Data	No Data	No Data	No Data
	Canada	370	18.2	169	42.9	215	29.2	10	2360	131		35881659	9.4	8.8	42.4	6.3	2.54	47.3	19.08	82	1774	84.1	17.232	38393.3	29.4	18.77	1068909	29.4	16	28.6	2.7	24.2	6.074	2.27	5.804	70.113	82.32	10.33	1265	No Data	0.981	5.91
	Chile	227	396	860	49.7	2190	304	159	715	401		17925262	14.4	6.3	34.8	6.7	1.03	45.5	11.13	79.1	452.1	82.381	11.5298	28730	28	15.88	529101	28	16	26.58	2.2	71.7	1.112	1.04	0.768	90.8963	77.46	No Data	268	No Data	0.344	1.067
	China	740	353	8.65	29.1	1620	0	0	5420	1100		1384688986	3.3	8	37.7	3.9	3.63	37.7	11.27	75.8	23210	79.051	10.9209	8275	6.2	10.43	95968218	6.2	14	14.11	4.2	47.1	48.51	No Data	49.31	50.6044	72.08	No Data	4436	No Data	2.49	31.14
	Colombia	1420	25.1	5.51	0	870	0	0	872	0		48168996	28	5.5	30.4	9.3	1.82	45.6	7.73	76.2	711.6	79.859	8.47805	8690	22.3	18.14	2000813	22.3	14	44.01	1.5	19.2	2.397	No Data	0.154	55.3275	16.99	No Data	411	28.2	1.8	2.53
	Republic of Congo	5480	3800	19.2	0	486	28.3	22	2580	381		5062021	46.5	9.2	19.6	36	0.17	84.5	3.1	60.3	29.39	65.703	2.68172	660	9.6	8.71	793175	9.6	11	28.03	No Data	71.4	No Data	No Data	0	No Data	No Data	No Data	No Data	No Data	No Data	No Data
	Costa Rica	1470	1640	2110	326	11100	406	537	10000	333		4987142	21.7	4.8	31.7	8.1	1.15	45.4	8.11	78.9	83.94	82.73	9.54985	5890	25.7	23.34	170403	25.7	15	46.06	1.1	23.7	0.314	0.84	0.047	55.2079	No Data	No Data	No Data	11.2	0.267	0.084
	Croatia	0	0	44.6	12.3	704	73.3	0	211	29.7		4270480	18.3	12.4	43.3	9.86	3.13	50.9	19.91	76.3	113.105	81.4	20.4454	13610	24.4	13.99	237106	24.4	15	31.09	5.6	75.4	0.312	1.54	0.264	67.6542	58.5	1.54	112	2.4	0.0954	No Data
	Cyprus	0	152	0	1.81	0	0	0	18.1	0		1237088	14.7	6.8	37.2	11.1	2.5	42.3	12.38	79	31.78	82.913	13.7191	13830	21.8	7.58	31120	21.8	15	44.35	3.4	No Data	0.024	7.54	0.0302	81.3371	75.46	7.54	35	0.1	0.004	0.023
	Czech Republic	23.3	86.4	242	53.9	1010	37.1	6.64	24.6	14.3		10686269	9.7	10.5	42.5	2.9	3.68	49.5	19.42	78.9	375.9	82	19.4209	24070	26	14.91	498696	26	17	31.08	6.5	65.4	1.299	1.29	0.2941	63.7688	94.46	1.29	2636	0.2	No Data	0.3093
	Denmark	38.8	14.7	417	200	433	562	17.4	202	78.5		5809502	13.4	9.3	41.9	5.7	3.66	56	19.24	81	287.8	82.9	19.813	17960	19.7	16.77	200227	19.7	19	28.5	2.5	26.3	0.5	1.01	No Data	81.1834	94.84	1.01	906	0.3	No Data	0.24
	Ecuador	2390	417	482	19.2	2180	70	46	1400	57		16498502	21.5	5.1	28.1	4.6	1.67	55.6	7.67	77.1	193	79.645	7.15729	11510	19.9	10.23	709454	19.9	15	27.18	1.5	15.1	0.4575	0.33	0.158	No Data	42.01	0.33	No Data	24.2	0.473	No Data
	Estonia	0	0	7.05	0	25.2	0	0	162	0		1244288	21.1	12.7	43	5.8	3.43	53.7	20.2	77	41.65	82.7	19.6264	55330	21.2	13.54	64014	21.2	15	31.99	5	61.8	0.289	1.94	0.307	70.3654	97.36	1.94	588	0.8	0.072	0.311
	Ethiopia	5290	2040	640	0	6970	24.3	125	36500	763		108386391	29.6	7.5	18	17.5	0.03	82.1	2.97	63	200.6	68.165	3.50113	1640	4.5	15.75	11023112	4.5	8	14.86	0.3	9.5	No Data	0.22	0	No Data	No Data	0.22	No Data	No Data	No Data	No Data
	France	52.7	150	88.7	50	231	0	12.3	196	232		67364357	13.6	9.4	41.5	9.4	3.24	59.2	19.82	82	2856	85.9	20.0346	41460	21.6	15.69	2243630	21.6	16	29.32	6.5	52.6	4	No Data	3.77	67.6247	88.37	No Data	3275	0.1	0.02	3.77
	Georgia	191	1780	257	0	1680	13.9	15.6	5020	134		4926087	19.5	10.9	38.3	11.8	4.78	50	16.27	76.6	39.85	77.989	14.8655	5920	21.7	5	352203	21.7	15	17.96	2.6	61.5	No Data	2.21	0.009	60.3344	27.17	0.99	No Data	42.5	No Data	No Data
	Germany	64.5	539	579	706	719	623	336	975	2050		80457737	14.8	11.8	47.4	5.19	4.19	52.1	22.36	80.9	4457	83.3	21.462	43013.3	22.3	19.65	3260979	22.3	17	42.21	8.3	58.4	5.287	No Data	5.183	70.3426	97.23	No Data	9636	No Data	0.104	5.213
	Ghana	872	14800	219	0	2570	176	69.6	2430	473		28102471	23.4	6.8	21.2	11.9	0.1	73	4.3	67.4	134	64.852	3.0689	1190	10.9	6.82	3256999	10.9	12	21.8	0.9	15.3	0.28	1.36	0.022	15.6918	No Data	1.36	No Data	No Data	0.258	0.028
	Greece	191	0	40.9	19.5	364	8.89	0	211	11.3		10761523	17.9	11.4	44.9	19.34	6.26	52.7	21.14	80.8	299.3	84.4	21.6553	43700	24.9	9.98	510604	24.9	18	37.66	4.3	79.9	No Data	No Data	0.566	142.852	90.39	No Data	235	2.9	0.002	0.568
	Hong Kong	587	438	706	243	1740	447	104	1030	809		7213338	19.9	7.6	44.8	2.83	1.91	35.9	17.14	83.1	455.9	87.7	16.8751	32325	No Data	No Data	No Data	No Data	17	No Data	5.33	No Data	No Data	No Data	No Data	76.9222	No Data	No Data	No Data	No Data	No Data	No Data
	Hungary	158	37.5	561	4.86	764	90	10.7	313	80.3		9825704	12.3	12.8	42.7	3.71	3.09	46.9	19.5	76.3	289.6	79.6	19.1577	46310	26.4	10.14	677815	26.4	15	38.54	7	50.7	0.2167	1.02	0.5393	50.3065	95.68	1.02	739	2	No Data	0.5525
	Iceland	0	0	0	0	0	0	0	0	0		343518	8.8	6.5	36.7	2.73	3.79	51.6	14.76	83.1	19.087	84.5	14.7951	40435	21.9	15.73	8357	21.9	20	No Data	3.4	26.3	No Data	3.64	No Data	73.1033	81.76	3.64	18	No Data	No Data	No Data
	India	3060	747	2000	66.1	21000	1140	606	20400	3200		1296834042	21.9	7.3	28.1	8.5	0.86	52.2	6.39	69.1	8787	70.692	6.17996	1790	3.9	5.05	133618390	3.9	12	34.03	0.5	18.4	15.45	No Data	4.416	28.0605	No Data	8.87	498	No Data	11.03	No Data
	Indonesia	950	14.5	214	0	1300	33.5	0	5800	390		262787403	9.4	6.5	30.5	5.31	0.2	49.2	7.26	73.2	3043.74	73.748	5.85717	1790	6.9	5.73	16163070	6.9	14	22.57	1.2	85.7	14.29	0.43	No Data	36.311	No Data	0.85	26	53.2	No Data	No Data
	Ireland	0	0	410	81.1	0	110	0	0	93.6		5068050	8.2	6.6	37.1	6.7	2.96	53.8	13.32	81	353.3	84.1	13.8658	67950	25.3	13.44	142671	25.3	19	32.73	2.8	39.8	0.783	No Data	0.723	77.2829	82.41	12.56	1063	No Data	0.06	0.757
	Israel	16500	2140	4700	45.1	300	1030	1810	1750	4890		8424904	22	5.2	30.1	4	4.63	74.2	11.55	82.7	351.254	84.8	11.977	53370	26.1	11.57	190905	26.1	16	No Data	3	59.7	0.5	0.56	0.45	61.4769	93.67	9.19	376	No Data	0.05	0.48
	Italy	91.6	3.62	61.3	9.97	500	10.3	14.8	0	0		62246674	20.1	10.5	45.8	10.63	4.02	56.5	21.69	82.4	2553.38	85.6	22.7517	37440	19.9	13.65	2212198	19.9	16	41.39	3.4	46.5	3.926	2.08	3.902	64.2916	96.21	11.87	2717	No Data	0.024	No Data
	Japan	14.3	0	0	0	151	0	0	538	0		126168156	16.1	9.9	47.7	2.44	2.41	64	28.38	85.5	5197.07	87.32	27.5764	34850	4.3	20.28	4222245	4.3	15	35.47	13.1	38.8	16.93	No Data	11.56	No Data	98.76	No Data	2148	No Data	5.37	12.02
	Kazakhstan	72.9	66	64	0	535	0	0	575	43.6		18744548	4.3	8.2	30.9	4.85	3.98	50.4	7.9	71.4	466.859	77.19	7.39185	4630	21	10.9	1240779	21	19	27.5	6.1	49	0.33	3.52	0.274	53.9883	No Data	3.52	65	4.6	No Data	No Data
	Kenya	111	10100	669	102	7700	19600	1050	21.3	985		48397527	36.1	6.7	20	40	0.16	78.3	3.08	64.6	216.046	68.684	2.33919	1610	7.1	12.8	5903492	7.1	No Data	15.44	1.4	24.8	0.0805	1.47	0.0424	No Data	No Data	1.47	27	No Data	No Data	No Data
	Laos	0	67.1	0	0	0	0	0	156	0		7234171	18.3	7.3	23.4	0.7	0.37	56.8	3.95	65	53.616	69.417	4.07515	1460	5.3	3.44	927293	5.3	11	16.27	1.5	58.9	0.0836	2.25	0	14.9668	58.05	2.25	No Data	70.4	No Data	0.546
	Latvia	0	0	2.78	0	79	0	0	360	0		1923559	22.9	14.5	43.9	6.51	3.21	52.5	19.85	74.9	57.912	79.7	20.0436	38520	23.6	9.81	129729	23.6	16	29.54	5.8	70.7	0.1764	1.56	0.1348	93.0245	85.82	8.56	648	2.5	0.098	No Data
	Lesotho	181	728	40	0	1730	12.9	45.7	392	199		1962461	49.7	15.1	24.4	28.1	0.07	66.9	5.53	53	5.794	56.954	4.90109	2270	16.6	13.08	293141	16.6	12	6.25	No Data	64.7	No Data	No Data	No Data	10.1963	No Data	No Data	No Data	No Data	No Data	No Data
	Liberia	407	99	2.39	0	78.4	0	0	134	33.3		4809768	50.9	7.4	17.8	2.8	0.04	83.2	2.85	63.8	7.214	65.114	3.25343	680	9.9	11.86	609290	9.9	No Data	25.12	0.8	34	No Data	0.37	No Data	No Data	No Data	0.37	No Data	No Data	No Data	No Data
	Lithuania	135	0	4.82	0	0	0	0	140	155		2793284	20.6	14.8	44	8.5	6.35	49.9	19.91	75.2	99.442	80.7	19.705	16740	26.3	13.36	176868	26.3	17	26.53	7.3	57.1	0.2466	2.15	0.1901	73.7303	91.31	10.28	561	2.4	No Data	0.2288
	Luxembourg	2420	205	1630	300	4030	124	71.8	2130	802		605764	17.5	7.3	39.3	5.46	3.01	43.6	15.11	82.4	69.373	84.6	14.1831	12430	22.6	13.64	16594	22.6	14	28.43	4.7	44.2	0.0208	1.13	0.04	18.5905	96.64	1.13	251	0.6	No Data	0.04
	Malaysia	277	543	168	2.31	3250	9830	100	247	80.2		31809660	5.6	5.2	28.7	3.33	1.54	44.6	6.35	75.4	868.853	78.167	6.67176	7970	15.6	6.45	1427051	15.6	14	38.75	1.9	41.3	4.227	0.47	2.603	45.1254	88.63	0.47	8291	No Data	1.624	No Data
	Mali	425	650	15.7	0	583	0	27.8	3380	390		18429893	42.1	9.6	15.8	7.9	0.13	101.9	3.03	60.8	43.567	59.649	2.50723	600	8.6	5.64	3471662	8.6	8	40.42	0.1	48.1	0.0967	0.46	No Data	No Data	18.71	0.46	No Data	No Data	No Data	No Data
	Mexico	507	179	552	32.9	664	11.9	0	321	35.7		125959205	41.9	5.4	28.6	3.33	2.38	51.4	7.26	76.3	2526	77.844	7.22368	9650	28.9	11.58	4396375	28.9	15	28.89	1.5	22.6	7.41	3.51	4.28	41.5228	50.41	3.51	2289	22.7	3.92	6.79
	Morocco	4.76	72.8	112	0	744	27.1	0	43.8	44.9		34314130	4.8	4.9	29.7	9.65	0.73	51.6	6.95	77.3	272.531	77.668	7.0129	1380	26.1	6.03	1738624	26.1	14	26.2	1	52.3	0.7	No Data	0.166	35.9359	38.75	No Data	73	No Data	0.501	No Data
	Netherlands	559	50.8	940	251	907	201	71.7	285	971		17151228	13.6	9	42.7	3.84	3.61	53.1	19.1	81.5	970.567	83.4	19.1962	70790	20.4	20.86	575743	20.4	19	27.18	3.3	45	1.921	0.76	1.921	87.0978	97.47	0.76	341	0.3	0.059	1.921
	Nigeria	16400	2000	102	20.2	2090	41	70.6	3280	1600		203452505	40.1	9.6	18.3	16.5	0.38	88.2	3.26	59.3	1009	55.244	2.74738	2860	8.9	8.17	39087714	8.9	9	27.1	No Data	21.1	No Data	No Data	No Data	No Data	26.65	1.26	No Data	92	No Data	No Data
	Norway	0	0	0	1.92	0	40.7	0	6.86	290		5372191	12.7	8	39.3	3.89	2.92	52.1	16.94	82	336.418	84.5	17.0492	40600	23.1	18.21	159282	23.1	18	31.7	3.6	36	0.93	No Data	No Data	83.0173	76.32	8.28	2240	0.4	No Data	0.883
	Pakistan	30600	3430	1010	46.7	17000	548	656	16200	2030		207862518	24.3	6.3	24.1	6	0.98	65.3	4.56	68.4	1005	68.109	4.31277	2100	8.6	4.73	19468399	8.6	8	33.65	0.6	46	3.06	0.53	0.0306	8.95842	No Data	1.58	8	76.2	1.022	No Data
	Panama	746	39.8	264	0	1480	23.4	41.1	1670	29.8		3800644	22.1	5	29.5	6.14	1.57	54.8	8.57	78.9	129.688	81.593	8.10473	76160	22.7	14.63	156316	22.7	13	No Data	2.3	10.1	0.394	0.91	No Data	No Data	No Data	2.09	No Data	12.6	No Data	No Data
	Peru	1870	29.8	203	0	1560	23.4	59.2	3390	39.5		31331228	20.2	6.1	28.4	6.73	1.3	53.2	7.61	74.2	408.898	79.28	8.08839	8610	19.7	15	1233399	19.7	15	No Data	1.6	44	0.995	19.7	0.275	No Data	42.76	No Data	147	22.3	0.7339	0.655
	Philippines	896	99.2	7.1	0	1100	37.4	67.9	4290	412		105893381	16.7	6.1	23.7	5.29	0.6	58.2	4.61	69.6	908.257	75.387	5.12257	3340	6.4	10.01	7024136	6.4	13	39.66	1	36.3	1.259	1.81	No Data	No Data	51.64	1.81	31	46.9	No Data	No Data
	Poland	115	269	222	260	0	472	0	0	82.6		38420687	15.4	10.5	41.1	6.08	2.38	43.9	17.47	77.9	1206	81.7	17.5178	14370	23.1	10.7	2006738	23.1	16	32.46	6.6	50.9	2.168	0.94	1.316	68.6201	93.25	0.94	3264	1.1	0.915	2.089
	Portugal	217	79.5	37.3	22.8	882	30.4	4.42	235	14.7		10355493	17.2	10.6	43.7	7.05	5.12	53.4	20.26	80.9	350.507	84.5	21.9539	17205	20.8	11.91	397869	20.8	17	43.4	3.4	37.6	0.577	20.8	0.27	65.6627	84.71	No Data	4287	1.7	0.307	0.54
	Romania	5.14	16.3	170	0	1070	0	0	1590	40		21457116	23.8	12	41.6	3.56	2.98	48	16.76	75.6	556.442	79.2	18.3387	6530	22.5	12.84	1504076	22.5	14	35.35	6.9	78.1	0.9831	1.68	0.907	51.0125	76.54	1.68	481	10.9	5.253	0.795
	Russia	72.4	0	11.2	0	179	0	0	808	65.2		142122776	12.6	13.4	39.8	4.8	3.75	43.5	14.66	71.3	3915.64	77.81	14.6747	11290	23.1	9.49	11776140	23.1	16	17.12	8.1	54.8	12.32	23.1	No Data	84.5842	61.31	No Data	9616	3.7	No Data	11.33
	Rwanda	79.9	117	0	0	50.4	0	0	513	22.9		12187400	23.2	6.3	19.2	14.1	0.13	77.3	2.49	64.5	121.464	70.784	2.9382	830	5.8	9.86	1400176	5.8	11	14.56	No Data	31	No Data	5.8	No Data	6.72572	No Data	No Data	No Data	No Data	No Data	No Data
	Serbia	183	18.6	64.5	14	1270	10.8	0	1240	52.5		7078110	38.2	13.6	42.8	2.7	3.11	49.2	18.98	75.9	25.695	78.4	18.3458	10230	21.5	13.86	601583	21.5	15	39.46	5.6	59.7	0.449	1.09	0.0493	67.1587	24.73	1.09	53	No Data	No Data	0.409
	Slovakia	0	23.7	286	2.95	317	10.4	0	306	0		5445040	11.9	9.9	41	5.42	3.42	41.5	15.97	77.4	174.47	80.8	15.6293	21680	20.5	14.95	277996	20.5	15	34.9	5.8	34.3	0.56	1.54	No Data	45.3672	82.52	1.54	254	2.4	No Data	No Data
	Slovenia	154	3.08	2.58	0	0	0	0	60.1	17.7		2102126	12	9.9	44.2	8.25	3.09	48.7	20.14	81.2	79.095	84.4	19.6069	16650	20.2	12.83	88603	20.2	18	32.22	4.5	37.3	0.2177	1.25	0.156	77.1131	83.04	1.25	352	0.1	0.0464	No Data
	South Africa	1520	1020	427	157	3120	215	256	5020	534		55380210	55.5	9.3	27.4	27.09	0.91	52.5	5.81	64.1	729.799	67.398	5.31801	5180	28.3	14.23	5283813	28.3	14	38.17	No Data	35.8	3.542	0.67	1.919	23.802	No Data	0.67	923	No Data	1.623	2.769
	South Korea	125	135	1100	28	2470	195	36.2	156	353		51418097	14.4	6.3	42.3	3.85	2.36	36.7	14.55	82.5	2167	85.7	14.4186	22030	4.7	12.28	1482863	4.7	17	35.35	12.3	50.7	7.838	3.42	6.583	95.8641	99.9	3.42	505	No Data	1.255	No Data
	Spain	2070	597	8160	1570	5160	299	583	2950	2460		49331076	20.7	9.2	43.1	15.25	3.87	51	18.15	81.8	1888.74	86.3	19.3785	28380	23.8	14.5	1460120	23.8	18	26.81	3	53.7	5.206	1.63	4.686	91.1126	96.62	1.63	2041	2.4	0.023	No Data
	Sri Lanka	180	122	833	52.8	2840	288	71.4	0	298		22576592	6.7	6.3	33.1	4.4	0.88	51.2	9.98	77.1	275.8	80.121	10.4732	5430	5.2	11.17	1337630	5.2	14	28.95	3.6	28.3	0.1181	0.099	No Data	19.6302	No Data	0.82	No Data	No Data	No Data	No Data
	Sweden	6.34	4.66	110	66.5	144	37.4	12.1	138	14.5		10040995	17.1	9.4	41.1	6.33	3.98	58.5	20.37	82.2	540.776	84.3	20.0955	27150	20.6	19.03	311513	20.6	20	23.13	2.2	59.7	1	20.6	1	72.4612	93.38	20.6	1243	1.2	0.235	1
	Switzerland	0	4.31	132	39.4	649	13.7	11	227	0		8292809	16	8.4	42.5	2.55	4.3	48.8	18.34	82.7	583.056	85.7	18.6232	52270	19.5	22.7	265737	19.5	16	23.75	4.7	42.8	1.409	No Data	1.084	61.3775	99.54	No Data	826	0.1	0.325	1.409
	Tanzania	4240	446	20.4	0	45.9	44.9	4.82	82.5	181		6.20336e+07	18.15	7.8	28	5.68	0.41	66.7	7.005	69.1	698.293	73.764	7.25109	4805	9.2	12.795	5209989	10	12	24.58	2.1	36.8	5.11	5.12	1.168	No Data	25.38	6.965	101	8.4	3.942	0.598
	Thailand	1620	0	153	0	494	74.3	49.1	499	99.4		68615858	9.9	8.1	38.1	1.06	0.81	40	10.97	75.1	1255	80.704	11.9009	8690	10	13.28	3941207	10	15	24.58	2.1	36.8	5.11	1.84	1.168	No Data	No Data	5.53	101	8.4	3.942	1.168
	Tunisia	32700	1100	1970	247	16800	424	460	11100	1770		11516189	15.2	6.4	32	15.5	1.3	45.6	8.22	75.9	124.485	78.536	8.31568	3830	26.9	14.16	487282	26.9	15	30.36	2.2	No Data	0.287	2.33	0.226	31.7465	78.12	2.33	109	No Data	0.063	0.241
	Turkey	1160	84.8	1210	173	1690	85.8	8.4	1870	330		81257239	14.4	6	31.4	13.68	1.85	50.1	7.79	75.3	2349.84	80.336	8.48321	5950	32.1	10.5	3355593	32.1	18	30.56	2.8	24.4	4.647	1.55	4.039	113.217	65.2	1.55	604	8.5	0.814	No Data
	Uganda	91.5	4.11	0	0	0	0	0	0	0		40853749	21.4	9.9	15.9	9.4	0.17	101.6	1.96	56.3	90.669	65.173	1.94099	920	5.3	10.97	6033424	5.3	10	5.52	No Data	24.4	0.0419	0.4	No Data	No Data	No Data	0.4	No Data	No Data	No Data	No Data
	UK	661	228	1030	367	1550	309	123	926	803		65105246	18.6	9.4	40.5	2.51	2.81	55.5	18.19	80.9	3073.42	83.1	18.3959	50732.5	27.8	16.52	2358394	27.8	17	35.86	2.5	33.2	4.089	No Data	4.048	61.3829	97.75	8.89	8035	No Data	0.041	4.048
	Ukraine	292	60.7	348	15.6	420	162	57	0	155		43952299	1.1	14.3	40.8	9.42	2.99	44.8	16.49	72.4	521.524	76.72	16.4347	3490	24.1	10.8	3974783	24.1	15	19.63	7.5	30.9	2.154	24.1	0.866	No Data	68.46	24.1	No Data	3.4	0.8392	No Data
	Uruguay	4920	741	654	121	7650	190	220	7960	373		3369299	8.8	9.4	35.1	7.6	5.08	55.9	14.38	77.6	74.473	81.359	14.8145	40600	27.9	20.77	122269	27.9	17	22.42	2.4	39.5	0.1152	3.93	No Data	No Data	No Data	3.93	No Data	3	No Data	No Data
	USA	244	130	289	294	635	672	41.8	320	309		329256465	15.1	8.2	38.2	3.89	2.61	51.2	16.03	80.1	20090.7	81.1	15.8076	55204.5	36.2	21.29	11128932	36.2	16	40.01	2.9	59.2	60.41	36.2	45.35	88.2992	89.97	36.2	14581	1.7	15.72	47.24
	Zimbabwe	0	0	0	0	0	0	0	36	0		14030368	38.3	9.9	20.2	11.3	0.21	79.5	4.5	61.1	45.194	62.598	2.93952	2390	15.5	8.49	1831790	15.5	11	26.84	No Data	1.9	0.194	0.52	0.095	No Data	No Data	0.52	137	No Data	0.099	No Data
Excluded Countries	Antigua	5390	43.2	1020	0	2700	59.4	132	5060	407		95882	No Data	5.8	32.2	11	2.96	45.2	8.32	76.9	2.398	77.983	8.79983	10940	18.9	18.08	3614	18.9	14	No Data	3.8	No Data	No Data	1.11	0.0002	No Data	No Data	No Data	No Data	No Data	No Data	No Data
	Brunei	84.7	0	0	0	0	0	13.2	546	0		450565	No Data	3.7	30.5	6.9	1.75	38.4	5.17	77.5	2.245	76.96	4.87315	42050	14.1	6.47	9909	14.1	15	27.34	2.7	32.5	No Data	1.44	No Data	31.2118	No Data	No Data	No Data	No Data	No Data	No Data
	Burkina Faso	0	684	8.7	0	246	0	27.3	1460	146		19742715	41.4	8.7	17.4	No Data	0.09	92.2	3.16	61.8	41.879	61.863	2.40698	870	5.6	11.16	3165520	5.6	9	20.3	No Data	45.4	0.0487	0.31	0.0014	6.50187	No Data	0.12	No Data	No Data	No Data	0.0024
	Democratic Republic of the Congo	15200	10100	69.1	0	3710	0	18.8	3860	1090		85281024	63	9.4	18.8	No Data	0.09	97.5	2.69	58.1	68.6	65.703	2.68172	1540	6.7	8.71	793175	9.6	9	28.03	No Data	71.4	No Data	No Data	0	No Data	No Data	No Data	No Data	No Data	No Data	No Data
	Cook Islands	0	80	0	0	0	0	0	0	0		9038	No Data	8.6	37.2	13.1	1.19	No Data	12.55	76.2	299.9	No Data	No Data	No Data	55.9	6.12	814	55.9	15	18.47	No Data	No Data	No Data	No Data	No Data	No Data	No Data	No Data	No Data	No Data	No Data	No Data
	Finland	4.65	191	389	124	440	35.3	0	0	57.8		5537364	No Data	10.1	42.6	8.5	3.2	57.9	21.51	81.1	244.9	84.5	21.7208	20940	22.2	12.35	196642	22.2	19	16.56	4.4	37.3	0.4	1.38	0.5	90.2618	99.21	1.38	No Data	0.2	No Data	0.4
	The Gambia	15.3	0	0	0	0	0	0	0	0		2092731	48.6	6.9	21.3	No Data	0.11	92.3	3.55	65.4	5.556	63.151	2.58998	480	10.3	15.31	256740	10.3	9	21.07	1.1	No Data	No Data	0.7	No Data	No Data	No Data	0.7	No Data	No Data	No Data	No Data
	Iran	5	0	2.05	0	177	0	0	53.2	14.3		83024745	No Data	5.3	30.8	27.6	1.49	40.2	5.48	74.2	1102	77.668	6.18457	4130	25.8	17.53	4244777	25.8	15	33.22	0.2	19.8	3.548	No Data	0.885	62.7851	No Data	No Data	129	14	2.727	1.162
	Iraq	2360	334	152	0	1860	4880	39.6	216	272		40194216	23	3.8	20.2	No Data	0.71	77.7	3.55	74.9	409.705	72.486	3.3236	5430	30.4	6.46	1872286	30.4	No Data	52.03	1.3	No Data	0.85	0.95	0.4	No Data	41.07	0.95	21	No Data	No Data	0.579
	Ivory Coast	155	0	0	0	0	0	0	779	0		28088455	39.5	7.75	20.3	No Data	0.23	79.8	2.85	61.8	126.185	58.741	2.85894	3540	10.3	7.35	4065928	No Data	11	No Data	No Data	No Data	No Data	1.71	No Data	No Data	No Data	0.37	No Data	No Data	No Data	No Data
	New Zealand	70.8	7.17	0	0	168	0	0	0	17		4545627	No Data	7.6	38.1	4.32	3.59	52.9	15.57	81.4	205.112	83.6	15.6524	46910	30.8	23.36	134115	30.8	19	42.38	2.7	No Data	No Data	No Data	0.284	82.983	88.68	7.19	No Data	No Data	No Data	No Data
	Northern Ireland	1620	16.8	631	43.5	835	57.7	9.7	1780	187		No Data	No Data	No Data	No Data	No Data	No Data	No Data	No Data	No Data	No Data	No Data	No Data	No Data	No Data	No Data	No Data	No Data	No Data	No Data	No Data	No Data	No Data	No Data	No Data	No Data	No Data	No Data	No Data	No Data	No Data	No Data
	Palestine	3660	1040	2390	90.3	5790	675	188	8520	1000		2798494	No Data	3.5	21.4	27.9	1.45	75.8	3.52	75.4	21.22	No Data	No Data	1580	No Data	No Data	No Data	No Data	13	No Data	1.3	No Data	0.071	No Data	0.083	No Data	No Data	No Data	No Data	No Data	No Data	0.122
	Sierra Leone	0	0	0	0	0	0	0	77.8	28.1		6312212	56.8	10.2	19.1	15	No Data	82.6	3.76	59	12.724	55.106	2.96656	780	8.7	10.84	1870737	8.7	No Data	14.29	No Data	48.3	No Data	8.7	No Data	No Data	13.35	8.7	No Data	92.7	No Data	No Data
	South Sudan	354	556	30.1	0	129	12.9	0	1970	198		10204581	76.4	19.3	18.1	No Data	No Data	83.7	2.49	58.6	20.01	59.135	3.39848	510	6.6	4	1989355	No Data	No Data	No Data	No Data	No Data	No Data	No Data	No Data	No Data	No Data	No Data	No Data	No Data	No Data	No Data
	Taiwan	15.9	50.6	9.74	28.1	590	59	20.8	562	142		23545963	No Data	7.6	41.3	3.69	No Data	35.2	14.36	80.4	1113.13	No Data	No Data	4060	No Data	No Data	No Data	No Data	No Data	No Data	No Data	No Data	No Data	No Data	No Data	No Data	No Data	No Data	No Data	No Data	No Data	No Data
	Venezuela	0	0	0	0	0	0	0	0	0		31689176	33.1	5.3	28.7	6.9	No Data	52.6	7.38	76.2	269.068	76.074	7.26699	59160	25.6	5.8	1517594	25.6	No Data	31.43	0.9	No Data	2.903	25.6	0.93	No Data	23.76	25.6	No Data	No Data	No Data	No Data
	Wales	251	80.9	213	39.5	224	110	7.06	245	94.6		No Data	No Data	No Data	No Data	No Data	No Data	No Data	No Data	No Data	No Data	No Data	No Data	No Data	No Data	No Data	No Data	No Data	No Data	No Data	No Data	No Data	No Data	No Data	No Data	No Data	No Data	No Data	No Data	No Data	No Data	No Data
GDP - Gross Domestic Product
GNI - Gross National Income
PPP - Purchasing Power Parity
USD - United States Dollar
	References/Database
1	CIA, The World Factbook, https://www.cia.gov/the-world-factbook/countries/
2	FAO, AQUASTAT database, http://www.fao.org/aquastat/statistics/query/index.html
3	The World Bank Group, World Bank Open Data, https://data.worldbank.org/indicator
4	WHO, World Health Data Platform, https://www.who.int/data/gho/data/indicators
	Abbreviation
1	No Data: No data in the database
©The copyright of these data is held by the University of York (York, United Kingdom). Reuse of these data is for research and teaching purposes only and not for commercial purposes. Any other reuse, including public dissemination by any entity other than the copyright holder, must have prior permission from the copyright holder.
