# Supplementary material for: Pharmaceutical pollution of the world’s rivers
Source: Proc Natl Acad Sci U S A. 2022 Feb 14;119(8):e2113947119. doi: 10.1073/pnas.2113947119 (PMC8872717; doi:10.1073/pnas.2113947119)
Supplement: Supplementary File [file pnas.2113947119.sd10.xlsx]

## Sheet: Sheet1
Dataset S10. The sequential test that presents the progressive combination of the five selected socioeconomic factors, beginning with the most significant factor.
Variables (Sequential Test)	AICc	Sum of Square (Trace)	Pseudo F	p	Cumulative r2
1	332.91	340.46	6.64	0.002	0.075
1+2	329.26	280.99	5.8	0.004	0.137
1+2+3	327.84	165.72	3.53	0.026	0.173
1+2+3+4	326.66	151.22	3.31	0.039	0.206
1+2+3+4+5	325.26	156.54	3.54	0.025	0.241
1: Population; 2: Median age; 3: Unemployment rate; 4: Death rate; 5: Population below poverty line.
©The copyright of these data is held by the University of York (York, United Kingdom). Reuse of these data is for research and teaching purposes only and not for commercial purposes. Any other reuse, including public dissemination by any entity other than the copyright holder, must have prior permission from the copyright holder.
