# Supplementary material for: Pharmaceutical pollution of the world’s rivers
Source: Proc Natl Acad Sci U S A. 2022 Feb 14;119(8):e2113947119. doi: 10.1073/pnas.2113947119 (PMC8872717; doi:10.1073/pnas.2113947119)
Supplement: Supplementary File [file pnas.2113947119.sd11.xlsx]

## Sheet: Sheet1
Dataset S11. Multicollinearity table that presents the related socioeconomic factors of the five most significant factors
Factor	r > 0.90	r > 0.80	r > 0.70	r > 0.60
Population	· Disability-adjusted life years attributable to the environment (0.95)		· Real Gross domestic product, purchasing power parity (0.74)	· Untreated municipal wastewater (0.69)
				· Produced municipal wastewater (0.67)
				· Collected municipal wastewater (0.66)
Median Age	· Age structure (0.98)	· Life expectancy (0.88)	· Dependency ratio (0.79)
	· Population ages 65 and above (0.97)	· Physician density (0.87)	· Safely managed sanitation services (0.73)
		· Tertiary school enrolment (0.84)
		· Poverty headcount ratio at $5.50 a day (0.83)
		· School life expectancy (0.83)
		· Hospital bed density (0.81)
		· World Bank GNI (0.80)
Unemployment rate
Death rate				· Hospital bed density (0.60)
Population below poverty line
©The copyright of these data is held by the University of York (York, United Kingdom). Reuse of these data is for research and teaching purposes only and not for commercial purposes. Any other reuse, including public dissemination by any entity other than the copyright holder, must have prior permission from the copyright holder.
