# Supplementary material for: Pharmaceutical pollution of the world’s rivers
Source: Proc Natl Acad Sci U S A. 2022 Feb 14;119(8):e2113947119. doi: 10.1073/pnas.2113947119 (PMC8872717; doi:10.1073/pnas.2113947119)
Supplement: Supplementary File [file pnas.2113947119.sd12.xlsx]

## Sheet: Sheet1
Dataset S12. Toxicity endpoints for the studied pharmaceuticals derived from the literature
	Predicted No Effect Concentration (PNEC)/ Critical Environmental Concentration (CEC)
Compound	PNEC (Gunnarsson et al., 2019)1	PNEC (Vestel et al., 2016)2	CEC (Fick et al., 2010)3	PNEC AMR* (Tell et al., 2019)4	PNEC AMR* (Bengstom-Palme and Larsson, 2016)5	Lowest Value**
	(ng/L)	(ng/L)	(ng/L)	(ng/L)	(ng/L)	(ng/L)
Amitriptyline			48			48
Amoxicillin			7400000	250		250
Atenolol	1480000	148000	792332			148000
Carbamazepine	25000		346496			25000
Cetirizine			423061			423061
Cimetidine		176000	722637			176000
Ciprofloxacin			19000000	60		60
Citalopram			141			141
Clarithromycin			7267	250		250
Cloxacillin			979846	130		130
Codeine			26620			26620
Diazepam	273000	7800	16219			7800
Diltiazem			27884			27884
Diphenhydramine			2035			2035
Enrofloxacin				60		60
Erythromycin				500		500
Fexofenadine			20222			20222
Fluconazole			5000000		25	25
Fluoxetine	3200		489			489
Gabapentin			450000000			450000000
Itraconazole					8	8
Ketoconazole		50	4281			50
Ketotifen			12			12
Lidocaine			466820			466820
Lincomycin				810		810
Loratadine	53000		0.56			0.56
Metformin	1000000	1030000	64000000			1000000
Metronidazole			23000000	130		130
Miconazole		200				200
Naproxen	150000		827999			150000
Nevirapine			12070			12070
Norethisterone			486			486
Oxazepam			30721			30721
Oxytetracycline			9900000000	500		500
Paracetamol			24000000			24000000
Pregabalin	1000000	100000				100000
Propranolol	2000	20	1984			20
Ranitidine			232954			232954
Salbutamol		243000000	27669			27669
Sertraline			51			51
Sitagliptin	840000	390000				390000
Sulfadiazine				11210		11210
Sulfamethoxazole		200	98000000	600		200
Tetracycline			67000000	1000		1000
Tramadol			4799			4799
Trimethoprim		120000	3300000	500		500
Venlafaxine			6112			6112
Verapamil			24			24
1. Gunnarsson, L., Snape, J.R., Verbruggen, B., Owen, S.F., Kristiansson, E., Margiotta-Casaluci, L., Österlund, T., Hutchinson, K., Leverett, D., Marks, B. and Tyler, C.R., 2019. Pharmacology beyond the patient–The environmental risks of human drugs. Environment international, 129, pp.320-332.
2. Vestel, J., Caldwell, D.J., Constantine, L., D'Aco, V.J., Davidson, T., Dolan, D.G., Millard, S.P., Murray-Smith, R., Parke, N.J., Ryan, J.J., Straub, J.O., Wilson, P., 2016. Use of acute and chronic ecotoxicity data in environmental risk assessment of pharmaceuticals. Environ. Toxicol. Chem. 35(5), pp. 1201-12
3. Fick, J., Lindberg, R.H., Tysklind, M. and Larsson, D.J., 2010. Predicted critical environmental concentrations for 500 pharmaceuticals. Regulatory Toxicology and Pharmacology, 58(3), pp.516-523.
4. Tell, J., Caldwell, D.J., Häner, A., Hellstern, J., Hoeger, B., Journel, R., Mastrocco, F., Ryan, J.J., Snape, J., Straub, J.O. and Vestel, J., 2019. Science‐based targets for antibiotics in receiving waters from pharmaceutical manufacturing operations. Integrated environmental assessment and management, 15(3), pp.312-319.
5. Bengtsson-Palme, J., Larsson, D.G.J., Concentrations of antibiotics predicted to select for resistant bacteria: Proposed limits for environmental regulation. Environ. Internat. 86, pp 140-149.
* Antimicrobial resistance
** Lowest value is used to calculate hazard quotients (Figure 5) by dividing environmental concentrations by this value. Any hazard quotient above 1 indicates environmental concentrations above lowest toxicity endpoint (potential risk).
©The copyright of these data is held by the University of York (York, United Kingdom). Reuse of these data is for research and teaching purposes only and not for commercial purposes. Any other reuse, including public dissemination by any entity other than the copyright holder, must have prior permission from the copyright holder.
